# Supplementary material for: Revealing the developmental characterization of rumen microbiome and its host in newly received cattle during receiving period contributes to formulating precise nutritional strategies
Source: Microbiome. 2023 Nov 3;11:238. doi: 10.1186/s40168-023-01682-z (PMC10623857; doi:10.1186/s40168-023-01682-z)
Supplement: Supplementary file 4 — Additional file 3: Table S3. Composition of metabolic pathways based on the first-level and second-level functions in the KEGG. [file 40168_2023_1682_MOESM3_ESM.xlsx]

## Sheet: Sheet1
Table S3. Composition of metabolic pathways based on the first-level and second-level functions in the KEGG
ko	Definition	Pathway level 1	Pathway level 2	Mean
ko02024	Quorum sensing	Cellular Processes	Cellular community - prokaryotes	212181
ko02025	Biofilm formation - Pseudomonas aeruginosa	Cellular Processes	Cellular community - prokaryotes	13060.8
ko02026	Biofilm formation - Escherichia coli	Cellular Processes	Cellular community - prokaryotes	41700
ko02030	Bacterial chemotaxis	Cellular Processes	Cell motility	16088.8
ko02040	Flagellar assembly	Cellular Processes	Cell motility	10157.7
ko04110	Cell cycle	Cellular Processes	Cell growth and death	2163.75
ko04111	Cell cycle - yeast	Cellular Processes	Cell growth and death	1639.5
ko04112	Cell cycle - Caulobacter	Cellular Processes	Cell growth and death	110259
ko04113	Meiosis - yeast	Cellular Processes	Cell growth and death	4024.08
ko04114	Oocyte meiosis	Cellular Processes	Cell growth and death	3546.58
ko04115	p53 signaling pathway	Cellular Processes	Cell growth and death	528.75
ko04136	Autophagy - other	Cellular Processes	Transport and catabolism	1165.33
ko04137	Mitophagy - animal	Cellular Processes	Transport and catabolism	1028.17
ko04138	Autophagy - yeast	Cellular Processes	Transport and catabolism	4026.5
ko04139	Mitophagy - yeast	Cellular Processes	Transport and catabolism	1065
ko04140	Autophagy - animal	Cellular Processes	Transport and catabolism	6049
ko04142	Lysosome	Cellular Processes	Transport and catabolism	61748.8
ko04144	Endocytosis	Cellular Processes	Transport and catabolism	7453.25
ko04145	Phagosome	Cellular Processes	Transport and catabolism	2387.54
ko04146	Peroxisome	Cellular Processes	Transport and catabolism	45166.5
ko04210	Apoptosis	Cellular Processes	Cell growth and death	11363
ko04214	Apoptosis - fly	Cellular Processes	Cell growth and death	1037.42
ko04215	Apoptosis - multiple species	Cellular Processes	Cell growth and death	69.75
ko04216	Ferroptosis	Cellular Processes	Cell growth and death	37077
ko04217	Necroptosis	Cellular Processes	Cell growth and death	43869.4
ko04218	Cellular senescence	Cellular Processes	Cell growth and death	2490.33
ko04510	Focal adhesion	Cellular Processes	Cellular community - eukaryotes	2246.21
ko04520	Adherens junction	Cellular Processes	Cellular community - eukaryotes	710.208
ko04530	Tight junction	Cellular Processes	Cellular community - eukaryotes	3803.96
ko04540	Gap junction	Cellular Processes	Cellular community - eukaryotes	1940.67
ko04550	Signaling pathways regulating pluripotency of stem cells	Cellular Processes	Cellular community - eukaryotes	668.583
ko04810	Regulation of actin cytoskeleton	Cellular Processes	Cell motility	2057.96
ko05111	Biofilm formation - Vibrio cholerae	Cellular Processes	Cellular community - prokaryotes	41304
ko02010	ABC transporters	Environmental Information Processing	Membrane transport	311239
ko02020	Two-component system	Environmental Information Processing	Signal transduction	211670
ko02060	Phosphotransferase system (PTS)	Environmental Information Processing	Membrane transport	14417.5
ko03070	Bacterial secretion system	Environmental Information Processing	Membrane transport	99863
ko04010	MAPK signaling pathway	Environmental Information Processing	Signal transduction	1914.67
ko04011	MAPK signaling pathway - yeast	Environmental Information Processing	Signal transduction	2041.75
ko04012	ErbB signaling pathway	Environmental Information Processing	Signal transduction	942.167
ko04013	MAPK signaling pathway - fly	Environmental Information Processing	Signal transduction	4743.17
ko04014	Ras signaling pathway	Environmental Information Processing	Signal transduction	2399.33
ko04015	Rap1 signaling pathway	Environmental Information Processing	Signal transduction	1443.04
ko04016	MAPK signaling pathway - plant	Environmental Information Processing	Signal transduction	3755
ko04020	Calcium signaling pathway	Environmental Information Processing	Signal transduction	2722.33
ko04022	cGMP-PKG signaling pathway	Environmental Information Processing	Signal transduction	3276.08
ko04024	cAMP signaling pathway	Environmental Information Processing	Signal transduction	3895.08
ko04060	Cytokine-cytokine receptor interaction	Environmental Information Processing	Signaling molecules and interaction	2
ko04061	Viral protein interaction with cytokine and cytokine receptor	Environmental Information Processing	Signaling molecules and interaction	1.91667
ko04064	NF-kappa B signaling pathway	Environmental Information Processing	Signal transduction	184.417
ko04066	HIF-1 signaling pathway	Environmental Information Processing	Signal transduction	29234.5
ko04068	FoxO signaling pathway	Environmental Information Processing	Signal transduction	8202
ko04070	Phosphatidylinositol signaling system	Environmental Information Processing	Signal transduction	13727.7
ko04071	Sphingolipid signaling pathway	Environmental Information Processing	Signal transduction	2716.42
ko04072	Phospholipase D signaling pathway	Environmental Information Processing	Signal transduction	2036.92
ko04075	Plant hormone signal transduction	Environmental Information Processing	Signal transduction	70.8333
ko04080	Neuroactive ligand-receptor interaction	Environmental Information Processing	Signaling molecules and interaction	457.583
ko04150	mTOR signaling pathway	Environmental Information Processing	Signal transduction	3349.33
ko04151	PI3K-Akt signaling pathway	Environmental Information Processing	Signal transduction	16396.7
ko04152	AMPK signaling pathway	Environmental Information Processing	Signal transduction	10651
ko04310	Wnt signaling pathway	Environmental Information Processing	Signal transduction	1631.25
ko04330	Notch signaling pathway	Environmental Information Processing	Signal transduction	94
ko04340	Hedgehog signaling pathway	Environmental Information Processing	Signal transduction	1356.92
ko04341	Hedgehog signaling pathway - fly	Environmental Information Processing	Signal transduction	1594.67
ko04350	TGF-beta signaling pathway	Environmental Information Processing	Signal transduction	861.333
ko04370	VEGF signaling pathway	Environmental Information Processing	Signal transduction	603.083
ko04371	Apelin signaling pathway	Environmental Information Processing	Signal transduction	2857
ko04390	Hippo signaling pathway	Environmental Information Processing	Signal transduction	1890.88
ko04391	Hippo signaling pathway - fly	Environmental Information Processing	Signal transduction	1391.04
ko04392	Hippo signaling pathway - multiple species	Environmental Information Processing	Signal transduction	860.417
ko04512	ECM-receptor interaction	Environmental Information Processing	Signaling molecules and interaction	393.75
ko04514	Cell adhesion molecules (CAMs)	Environmental Information Processing	Signaling molecules and interaction	12.0833
ko04630	Jak-STAT signaling pathway	Environmental Information Processing	Signal transduction	445.25
ko04668	TNF signaling pathway	Environmental Information Processing	Signal transduction	516.5
ko00970	Aminoacyl-tRNA biosynthesis	Genetic Information Processing	Translation	249592
ko03008	Ribosome biogenesis in eukaryotes	Genetic Information Processing	Translation	8173
ko03010	Ribosome	Genetic Information Processing	Translation	169421
ko03013	RNA transport	Genetic Information Processing	Translation	14569.2
ko03015	mRNA surveillance pathway	Genetic Information Processing	Translation	2368.08
ko03018	RNA degradation	Genetic Information Processing	Folding, sorting and degradation	115772
ko03020	RNA polymerase	Genetic Information Processing	Transcription	57841.2
ko03022	Basal transcription factors	Genetic Information Processing	Transcription	1055.58
ko03030	DNA replication	Genetic Information Processing	Replication and repair	173388
ko03040	Spliceosome	Genetic Information Processing	Transcription	1533.75
ko03050	Proteasome	Genetic Information Processing	Folding, sorting and degradation	1336.33
ko03060	Protein export	Genetic Information Processing	Folding, sorting and degradation	101170
ko03410	Base excision repair	Genetic Information Processing	Replication and repair	74464.2
ko03420	Nucleotide excision repair	Genetic Information Processing	Replication and repair	127832
ko03430	Mismatch repair	Genetic Information Processing	Replication and repair	200788
ko03440	Homologous recombination	Genetic Information Processing	Replication and repair	215569
ko03450	Non-homologous end-joining	Genetic Information Processing	Replication and repair	323.375
ko03460	Fanconi anemia pathway	Genetic Information Processing	Replication and repair	768.5
ko04120	Ubiquitin mediated proteolysis	Genetic Information Processing	Folding, sorting and degradation	2446
ko04122	Sulfur relay system	Genetic Information Processing	Folding, sorting and degradation	25403.8
ko04130	SNARE interactions in vesicular transport	Genetic Information Processing	Folding, sorting and degradation	293.583
ko04141	Protein processing in endoplasmic reticulum	Genetic Information Processing	Folding, sorting and degradation	18732.2
ko01501	beta-Lactam resistance	Human Diseases	Drug resistance: antimicrobial	90491.1
ko01502	Vancomycin resistance	Human Diseases	Drug resistance: antimicrobial	61724
ko01503	Cationic antimicrobial peptide (CAMP) resistance	Human Diseases	Drug resistance: antimicrobial	45423.7
ko01521	EGFR tyrosine kinase inhibitor resistance	Human Diseases	Drug resistance: antineoplastic	1515.17
ko01522	Endocrine resistance	Human Diseases	Drug resistance: antineoplastic	1311.67
ko01523	Antifolate resistance	Human Diseases	Drug resistance: antineoplastic	31543.2
ko01524	Platinum drug resistance	Human Diseases	Drug resistance: antineoplastic	3381.67
ko04930	Type II diabetes mellitus	Human Diseases	Endocrine and metabolic disease	4930.92
ko04931	Insulin resistance	Human Diseases	Endocrine and metabolic disease	25445.2
ko04932	Non-alcoholic fatty liver disease (NAFLD)	Human Diseases	Endocrine and metabolic disease	1544.83
ko04933	AGE-RAGE signaling pathway in diabetic complications	Human Diseases	Endocrine and metabolic disease	838.333
ko04934	Cushing syndrome	Human Diseases	Endocrine and metabolic disease	3497.08
ko04940	Type I diabetes mellitus	Human Diseases	Endocrine and metabolic disease	10486.2
ko05010	Alzheimer disease	Human Diseases	Neurodegenerative disease	10600.6
ko05012	Parkinson disease	Human Diseases	Neurodegenerative disease	1142.92
ko05014	Amyotrophic lateral sclerosis (ALS)	Human Diseases	Neurodegenerative disease	10215.1
ko05016	Huntington disease	Human Diseases	Neurodegenerative disease	17011.5
ko05017	Spinocerebellar ataxia	Human Diseases	Neurodegenerative disease	3986.67
ko05020	Prion diseases	Human Diseases	Neurodegenerative disease	1129.17
ko05030	Cocaine addiction	Human Diseases	Substance dependence	526.167
ko05031	Amphetamine addiction	Human Diseases	Substance dependence	1387
ko05032	Morphine addiction	Human Diseases	Substance dependence	878.417
ko05033	Nicotine addiction	Human Diseases	Substance dependence	106.417
ko05034	Alcoholism	Human Diseases	Substance dependence	2073.17
ko05100	Bacterial invasion of epithelial cells	Human Diseases	Infectious disease: bacterial	2400.29
ko05110	Vibrio cholerae infection	Human Diseases	Infectious disease: bacterial	1707.21
ko05120	Epithelial cell signaling in Helicobacter pylori infection	Human Diseases	Infectious disease: bacterial	22962.2
ko05130	Pathogenic Escherichia coli infection	Human Diseases	Infectious disease: bacterial	9468.54
ko05131	Shigellosis	Human Diseases	Infectious disease: bacterial	4508.62
ko05132	Salmonella infection	Human Diseases	Infectious disease: bacterial	25432.5
ko05133	Pertussis	Human Diseases	Infectious disease: bacterial	9645.5
ko05134	Legionellosis	Human Diseases	Infectious disease: bacterial	30690.9
ko05135	Yersinia infection	Human Diseases	Infectious disease: bacterial	1693.79
ko05140	Leishmaniasis	Human Diseases	Infectious disease: parasitic	664.75
ko05142	Chagas disease (American trypanosomiasis)	Human Diseases	Infectious disease: parasitic	1343.83
ko05143	African trypanosomiasis	Human Diseases	Infectious disease: parasitic	789.333
ko05144	Malaria	Human Diseases	Infectious disease: parasitic	20.1667
ko05145	Toxoplasmosis	Human Diseases	Infectious disease: parasitic	4076.58
ko05146	Amoebiasis	Human Diseases	Infectious disease: parasitic	5388.42
ko05150	Staphylococcus aureus infection	Human Diseases	Infectious disease: bacterial	1660.42
ko05152	Tuberculosis	Human Diseases	Infectious disease: bacterial	29616
ko05160	Hepatitis C	Human Diseases	Infectious disease: viral	1799.92
ko05161	Hepatitis B	Human Diseases	Infectious disease: viral	1030.33
ko05162	Measles	Human Diseases	Infectious disease: viral	1655.67
ko05163	Human cytomegalovirus infection	Human Diseases	Infectious disease: viral	2006.5
ko05164	Influenza A	Human Diseases	Infectious disease: viral	1800.88
ko05165	Human papillomavirus infection	Human Diseases	Infectious disease: viral	7777.92
ko05166	Human T-cell leukemia virus 1 infection	Human Diseases	Infectious disease: viral	2362.42
ko05167	Kaposi sarcoma-associated herpesvirus infection	Human Diseases	Infectious disease: viral	1658.17
ko05168	Herpes simplex virus 1 infection	Human Diseases	Infectious disease: viral	1480.5
ko05169	Epstein-Barr virus infection	Human Diseases	Infectious disease: viral	1104.67
ko05170	Human immunodeficiency virus 1 infection	Human Diseases	Infectious disease: viral	2106
ko05200	Pathways in cancer	Human Diseases	Cancer: overview	16846.2
ko05202	Transcriptional misregulation in cancer	Human Diseases	Cancer: overview	232.667
ko05203	Viral carcinogenesis	Human Diseases	Cancer: overview	6360.08
ko05204	Chemical carcinogenesis	Human Diseases	Cancer: overview	128.667
ko05205	Proteoglycans in cancer	Human Diseases	Cancer: overview	8993.79
ko05206	MicroRNAs in cancer	Human Diseases	Cancer: overview	17446.3
ko05210	Colorectal cancer	Human Diseases	Cancer: specific types	1036.08
ko05211	Renal cell carcinoma	Human Diseases	Cancer: specific types	2718.17
ko05212	Pancreatic cancer	Human Diseases	Cancer: specific types	1242.33
ko05213	Endometrial cancer	Human Diseases	Cancer: specific types	1138.33
ko05214	Glioma	Human Diseases	Cancer: specific types	1530.5
ko05215	Prostate cancer	Human Diseases	Cancer: specific types	12200.8
ko05216	Thyroid cancer	Human Diseases	Cancer: specific types	290.417
ko05217	Basal cell carcinoma	Human Diseases	Cancer: specific types	142.25
ko05218	Melanoma	Human Diseases	Cancer: specific types	812.25
ko05219	Bladder cancer	Human Diseases	Cancer: specific types	408.167
ko05220	Chronic myeloid leukemia	Human Diseases	Cancer: specific types	599.5
ko05221	Acute myeloid leukemia	Human Diseases	Cancer: specific types	776.167
ko05222	Small cell lung cancer	Human Diseases	Cancer: specific types	794
ko05223	Non-small cell lung cancer	Human Diseases	Cancer: specific types	782
ko05224	Breast cancer	Human Diseases	Cancer: specific types	1505.58
ko05225	Hepatocellular carcinoma	Human Diseases	Cancer: specific types	2526.38
ko05226	Gastric cancer	Human Diseases	Cancer: specific types	2269.42
ko05230	Central carbon metabolism in cancer	Human Diseases	Cancer: overview	15898.8
ko05231	Choline metabolism in cancer	Human Diseases	Cancer: overview	2356.25
ko05235	PD-L1 expression and PD-1 checkpoint pathway in cancer	Human Diseases	Cancer: overview	1214.67
ko05310	Asthma	Human Diseases	Immune disease	1.91667
ko05320	Autoimmune thyroid disease	Human Diseases	Immune disease	1.91667
ko05321	Inflammatory bowel disease (IBD)	Human Diseases	Immune disease	3
ko05322	Systemic lupus erythematosus	Human Diseases	Immune disease	373.167
ko05323	Rheumatoid arthritis	Human Diseases	Immune disease	712.417
ko05330	Allograft rejection	Human Diseases	Immune disease	1.91667
ko05340	Primary immunodeficiency	Human Diseases	Immune disease	5116
ko05410	Hypertrophic cardiomyopathy (HCM)	Human Diseases	Cardiovascular disease	1409.38
ko05412	Arrhythmogenic right ventricular cardiomyopathy (ARVC)	Human Diseases	Cardiovascular disease	349.208
ko05414	Dilated cardiomyopathy (DCM)	Human Diseases	Cardiovascular disease	1036.54
ko05416	Viral myocarditis	Human Diseases	Cardiovascular disease	364.875
ko05418	Fluid shear stress and atherosclerosis	Human Diseases	Cardiovascular disease	21099
ko00010	Glycolysis / Gluconeogenesis	Metabolism	Carbohydrate metabolism	208235
ko00020	Citrate cycle (TCA cycle)	Metabolism	Carbohydrate metabolism	119924
ko00030	Pentose phosphate pathway	Metabolism	Carbohydrate metabolism	111528
ko00040	Pentose and glucuronate interconversions	Metabolism	Carbohydrate metabolism	92434.3
ko00051	Fructose and mannose metabolism	Metabolism	Carbohydrate metabolism	125760
ko00052	Galactose metabolism	Metabolism	Carbohydrate metabolism	186380
ko00053	Ascorbate and aldarate metabolism	Metabolism	Carbohydrate metabolism	23120.8
ko00061	Fatty acid biosynthesis	Metabolism	Lipid metabolism	91479.5
ko00062	Fatty acid elongation	Metabolism	Lipid metabolism	196.667
ko00071	Fatty acid degradation	Metabolism	Lipid metabolism	43400.9
ko00072	Synthesis and degradation of ketone bodies	Metabolism	Lipid metabolism	2368.92
ko00073	Cutin, suberine and wax biosynthesis	Metabolism	Lipid metabolism	5.5
ko00100	Steroid biosynthesis	Metabolism	Lipid metabolism	347.25
ko00120	Primary bile acid biosynthesis	Metabolism	Lipid metabolism	1245.54
ko00121	Secondary bile acid biosynthesis	Metabolism	Lipid metabolism	1237.12
ko00130	Ubiquinone and other terpenoid-quinone biosynthesis	Metabolism	Metabolism of cofactors and vitamins	21766.4
ko00140	Steroid hormone biosynthesis	Metabolism	Lipid metabolism	2663.5
ko00190	Oxidative phosphorylation	Metabolism	Energy metabolism	118461
ko00195	Photosynthesis	Metabolism	Energy metabolism	41178.2
ko00196	Photosynthesis - antenna proteins	Metabolism	Energy metabolism	98.6667
ko00220	Arginine biosynthesis	Metabolism	Amino acid metabolism	88053.2
ko00230	Purine metabolism	Metabolism	Nucleotide metabolism	279113
ko00232	Caffeine metabolism	Metabolism	Biosynthesis of other secondary metabolites	5.66667
ko00240	Pyrimidine metabolism	Metabolism	Nucleotide metabolism	221973
ko00250	Alanine, aspartate and glutamate metabolism	Metabolism	Amino acid metabolism	198401
ko00253	Tetracycline biosynthesis	Metabolism	Metabolism of terpenoids and polyketides	3.66667
ko00260	Glycine, serine and threonine metabolism	Metabolism	Amino acid metabolism	149587
ko00261	Monobactam biosynthesis	Metabolism	Biosynthesis of other secondary metabolites	38706.5
ko00270	Cysteine and methionine metabolism	Metabolism	Amino acid metabolism	174078
ko00280	Valine, leucine and isoleucine degradation	Metabolism	Amino acid metabolism	37639.6
ko00281	Geraniol degradation	Metabolism	Metabolism of terpenoids and polyketides	585.833
ko00290	Valine, leucine and isoleucine biosynthesis	Metabolism	Amino acid metabolism	46321.7
ko00300	Lysine biosynthesis	Metabolism	Amino acid metabolism	104995
ko00310	Lysine degradation	Metabolism	Amino acid metabolism	24995.6
ko00311	Penicillin and cephalosporin biosynthesis	Metabolism	Biosynthesis of other secondary metabolites	3190.17
ko00330	Arginine and proline metabolism	Metabolism	Amino acid metabolism	57995.5
ko00332	Carbapenem biosynthesis	Metabolism	Biosynthesis of other secondary metabolites	10031.6
ko00333	Prodigiosin biosynthesis	Metabolism	Biosynthesis of other secondary metabolites	18545.8
ko00340	Histidine metabolism	Metabolism	Amino acid metabolism	64305
ko00350	Tyrosine metabolism	Metabolism	Amino acid metabolism	22199.8
ko00360	Phenylalanine metabolism	Metabolism	Amino acid metabolism	35101.9
ko00361	Chlorocyclohexane and chlorobenzene degradation	Metabolism	Xenobiotics biodegradation and metabolism	2362.83
ko00362	Benzoate degradation	Metabolism	Xenobiotics biodegradation and metabolism	21373.2
ko00364	Fluorobenzoate degradation	Metabolism	Xenobiotics biodegradation and metabolism	237.5
ko00365	Furfural degradation	Metabolism	Xenobiotics biodegradation and metabolism	69.1667
ko00380	Tryptophan metabolism	Metabolism	Amino acid metabolism	16365.3
ko00400	Phenylalanine, tyrosine and tryptophan biosynthesis	Metabolism	Amino acid metabolism	113914
ko00401	Novobiocin biosynthesis	Metabolism	Biosynthesis of other secondary metabolites	20610.6
ko00404	Staurosporine biosynthesis	Metabolism	Biosynthesis of other secondary metabolites	1.16667
ko00405	Phenazine biosynthesis	Metabolism	Biosynthesis of other secondary metabolites	7261.92
ko00410	beta-Alanine metabolism	Metabolism	Metabolism of other amino acids	15114
ko00430	Taurine and hypotaurine metabolism	Metabolism	Metabolism of other amino acids	17626.9
ko00440	Phosphonate and phosphinate metabolism	Metabolism	Metabolism of other amino acids	10203.6
ko00450	Selenocompound metabolism	Metabolism	Metabolism of other amino acids	60532.6
ko00460	Cyanoamino acid metabolism	Metabolism	Metabolism of other amino acids	98723.4
ko00471	D-Glutamine and D-glutamate metabolism	Metabolism	Metabolism of other amino acids	29777.1
ko00472	D-Arginine and D-ornithine metabolism	Metabolism	Metabolism of other amino acids	1271.67
ko00473	D-Alanine metabolism	Metabolism	Metabolism of other amino acids	20766.6
ko00480	Glutathione metabolism	Metabolism	Metabolism of other amino acids	38598.9
ko00500	Starch and sucrose metabolism	Metabolism	Carbohydrate metabolism	288096
ko00510	N-Glycan biosynthesis	Metabolism	Glycan biosynthesis and metabolism	4090.92
ko00511	Other glycan degradation	Metabolism	Glycan biosynthesis and metabolism	130042
ko00513	Various types of N-glycan biosynthesis	Metabolism	Glycan biosynthesis and metabolism	15905.6
ko00514	Other types of O-glycan biosynthesis	Metabolism	Glycan biosynthesis and metabolism	2047.25
ko00515	Mannose type O-glycan biosynthesis	Metabolism	Glycan biosynthesis and metabolism	2201.33
ko00520	Amino sugar and nucleotide sugar metabolism	Metabolism	Carbohydrate metabolism	245196
ko00521	Streptomycin biosynthesis	Metabolism	Biosynthesis of other secondary metabolites	57447.6
ko00523	Polyketide sugar unit biosynthesis	Metabolism	Metabolism of terpenoids and polyketides	26304.9
ko00524	Neomycin, kanamycin and gentamicin biosynthesis	Metabolism	Biosynthesis of other secondary metabolites	14421.6
ko00525	Acarbose and validamycin biosynthesis	Metabolism	Biosynthesis of other secondary metabolites	13091.5
ko00531	Glycosaminoglycan degradation	Metabolism	Glycan biosynthesis and metabolism	32024.8
ko00532	Glycosaminoglycan biosynthesis - chondroitin sulfate / dermatan sulfate	Metabolism	Glycan biosynthesis and metabolism	8
ko00534	Glycosaminoglycan biosynthesis - heparan sulfate / heparin	Metabolism	Glycan biosynthesis and metabolism	9.41667
ko00540	Lipopolysaccharide biosynthesis	Metabolism	Glycan biosynthesis and metabolism	70827.5
ko00550	Peptidoglycan biosynthesis	Metabolism	Glycan biosynthesis and metabolism	178070
ko00561	Glycerolipid metabolism	Metabolism	Lipid metabolism	56992.2
ko00562	Inositol phosphate metabolism	Metabolism	Carbohydrate metabolism	16888.8
ko00563	Glycosylphosphatidylinositol (GPI)-anchor biosynthesis	Metabolism	Glycan biosynthesis and metabolism	53
ko00564	Glycerophospholipid metabolism	Metabolism	Lipid metabolism	67722.5
ko00565	Ether lipid metabolism	Metabolism	Lipid metabolism	1330.25
ko00571	Lipoarabinomannan (LAM) biosynthesis	Metabolism	Glycan biosynthesis and metabolism	364.917
ko00572	Arabinogalactan biosynthesis - Mycobacterium	Metabolism	Glycan biosynthesis and metabolism	1532.42
ko00590	Arachidonic acid metabolism	Metabolism	Lipid metabolism	10272.8
ko00591	Linoleic acid metabolism	Metabolism	Lipid metabolism	244.333
ko00592	alpha-Linolenic acid metabolism	Metabolism	Lipid metabolism	455.667
ko00600	Sphingolipid metabolism	Metabolism	Lipid metabolism	91728.6
ko00601	Glycosphingolipid biosynthesis - lacto and neolacto series	Metabolism	Glycan biosynthesis and metabolism	15.1667
ko00603	Glycosphingolipid biosynthesis - globo and isoglobo series	Metabolism	Glycan biosynthesis and metabolism	35996.7
ko00604	Glycosphingolipid biosynthesis - ganglio series	Metabolism	Glycan biosynthesis and metabolism	15653.9
ko00620	Pyruvate metabolism	Metabolism	Carbohydrate metabolism	185401
ko00621	Dioxin degradation	Metabolism	Xenobiotics biodegradation and metabolism	1338.5
ko00622	Xylene degradation	Metabolism	Xenobiotics biodegradation and metabolism	1687.33
ko00623	Toluene degradation	Metabolism	Xenobiotics biodegradation and metabolism	405.75
ko00624	Polycyclic aromatic hydrocarbon degradation	Metabolism	Xenobiotics biodegradation and metabolism	33.3333
ko00625	Chloroalkane and chloroalkene degradation	Metabolism	Xenobiotics biodegradation and metabolism	10685.9
ko00626	Naphthalene degradation	Metabolism	Xenobiotics biodegradation and metabolism	3736.5
ko00627	Aminobenzoate degradation	Metabolism	Xenobiotics biodegradation and metabolism	3830.21
ko00630	Glyoxylate and dicarboxylate metabolism	Metabolism	Carbohydrate metabolism	124194
ko00633	Nitrotoluene degradation	Metabolism	Xenobiotics biodegradation and metabolism	2901.42
ko00640	Propanoate metabolism	Metabolism	Carbohydrate metabolism	69261.2
ko00642	Ethylbenzene degradation	Metabolism	Xenobiotics biodegradation and metabolism	157.167
ko00643	Styrene degradation	Metabolism	Xenobiotics biodegradation and metabolism	1836.29
ko00650	Butanoate metabolism	Metabolism	Carbohydrate metabolism	114725
ko00660	C5-Branched dibasic acid metabolism	Metabolism	Carbohydrate metabolism	25521.2
ko00670	One carbon pool by folate	Metabolism	Metabolism of cofactors and vitamins	86380.4
ko00680	Methane metabolism	Metabolism	Energy metabolism	121760
ko00710	Carbon fixation in photosynthetic organisms	Metabolism	Energy metabolism	95117.4
ko00720	Carbon fixation pathways in prokaryotes	Metabolism	Energy metabolism	173020
ko00730	Thiamine metabolism	Metabolism	Metabolism of cofactors and vitamins	64210.7
ko00740	Riboflavin metabolism	Metabolism	Metabolism of cofactors and vitamins	32529.8
ko00750	Vitamin B6 metabolism	Metabolism	Metabolism of cofactors and vitamins	29791.5
ko00760	Nicotinate and nicotinamide metabolism	Metabolism	Metabolism of cofactors and vitamins	82407
ko00770	Pantothenate and CoA biosynthesis	Metabolism	Metabolism of cofactors and vitamins	71879.3
ko00780	Biotin metabolism	Metabolism	Metabolism of cofactors and vitamins	49932.7
ko00785	Lipoic acid metabolism	Metabolism	Metabolism of cofactors and vitamins	6151.67
ko00790	Folate biosynthesis	Metabolism	Metabolism of cofactors and vitamins	59742.2
ko00791	Atrazine degradation	Metabolism	Xenobiotics biodegradation and metabolism	177.917
ko00830	Retinol metabolism	Metabolism	Metabolism of cofactors and vitamins	6036.83
ko00860	Porphyrin and chlorophyll metabolism	Metabolism	Metabolism of cofactors and vitamins	87798.7
ko00900	Terpenoid backbone biosynthesis	Metabolism	Metabolism of terpenoids and polyketides	79207
ko00901	Indole alkaloid biosynthesis	Metabolism	Biosynthesis of other secondary metabolites	16.8333
ko00902	Monoterpenoid biosynthesis	Metabolism	Metabolism of terpenoids and polyketides	18.75
ko00903	Limonene and pinene degradation	Metabolism	Metabolism of terpenoids and polyketides	4616.71
ko00904	Diterpenoid biosynthesis	Metabolism	Metabolism of terpenoids and polyketides	0.166667
ko00905	Brassinosteroid biosynthesis	Metabolism	Metabolism of terpenoids and polyketides	6.25
ko00906	Carotenoid biosynthesis	Metabolism	Metabolism of terpenoids and polyketides	919.75
ko00908	Zeatin biosynthesis	Metabolism	Metabolism of terpenoids and polyketides	12897
ko00909	Sesquiterpenoid and triterpenoid biosynthesis	Metabolism	Metabolism of terpenoids and polyketides	485.167
ko00910	Nitrogen metabolism	Metabolism	Energy metabolism	74540.2
ko00920	Sulfur metabolism	Metabolism	Energy metabolism	39924.7
ko00930	Caprolactam degradation	Metabolism	Xenobiotics biodegradation and metabolism	2651.42
ko00940	Phenylpropanoid biosynthesis	Metabolism	Biosynthesis of other secondary metabolites	78696.4
ko00941	Flavonoid biosynthesis	Metabolism	Biosynthesis of other secondary metabolites	13.4167
ko00943	Isoflavonoid biosynthesis	Metabolism	Biosynthesis of other secondary metabolites	1.16667
ko00944	Flavone and flavonol biosynthesis	Metabolism	Biosynthesis of other secondary metabolites	3870.17
ko00945	Stilbenoid, diarylheptanoid and gingerol biosynthesis	Metabolism	Biosynthesis of other secondary metabolites	3.25
ko00950	Isoquinoline alkaloid biosynthesis	Metabolism	Biosynthesis of other secondary metabolites	10531.5
ko00960	Tropane, piperidine and pyridine alkaloid biosynthesis	Metabolism	Biosynthesis of other secondary metabolites	17487.2
ko00965	Betalain biosynthesis	Metabolism	Biosynthesis of other secondary metabolites	41.4167
ko00966	Glucosinolate biosynthesis	Metabolism	Biosynthesis of other secondary metabolites	10937.2
ko00980	Metabolism of xenobiotics by cytochrome P450	Metabolism	Xenobiotics biodegradation and metabolism	784
ko00981	Insect hormone biosynthesis	Metabolism	Metabolism of terpenoids and polyketides	3347.04
ko00982	Drug metabolism - cytochrome P450	Metabolism	Xenobiotics biodegradation and metabolism	654.75
ko00983	Drug metabolism - other enzymes	Metabolism	Xenobiotics biodegradation and metabolism	66759.8
ko00984	Steroid degradation	Metabolism	Xenobiotics biodegradation and metabolism	278.417
ko00997	Biosynthesis of various secondary metabolites - part 3	Metabolism	Biosynthesis of other secondary metabolites	577.5
ko00998	Biosynthesis of various secondary metabolites - part 2	Metabolism	Biosynthesis of other secondary metabolites	7321
ko00999	Biosynthesis of various secondary metabolites - part 1	Metabolism	Biosynthesis of other secondary metabolites	1.83333
ko01040	Biosynthesis of unsaturated fatty acids	Metabolism	Lipid metabolism	340.417
ko01051	Biosynthesis of ansamycins	Metabolism	Metabolism of terpenoids and polyketides	19911
ko01052	Type I polyketide structures	Metabolism	Metabolism of terpenoids and polyketides	4.91667
ko01053	Biosynthesis of siderophore group nonribosomal peptides	Metabolism	Metabolism of terpenoids and polyketides	2454.5
ko01054	Nonribosomal peptide structures	Metabolism	Metabolism of terpenoids and polyketides	3587.62
ko01055	Biosynthesis of vancomycin group antibiotics	Metabolism	Metabolism of terpenoids and polyketides	5898.21
ko01056	Biosynthesis of type II polyketide backbone	Metabolism	Metabolism of terpenoids and polyketides	0.333333
ko01057	Biosynthesis of type II polyketide products	Metabolism	Metabolism of terpenoids and polyketides	16.3333
ko01059	Biosynthesis of enediyne antibiotics	Metabolism	Metabolism of terpenoids and polyketides	22.5
ko01100	Metabolic pathways	Metabolism	Global and overview maps	3.21509e+06
ko01110	Biosynthesis of secondary metabolites	Metabolism	Global and overview maps	1.47276e+06
ko01120	Microbial metabolism in diverse environments	Metabolism	Global and overview maps	730554
ko01200	Carbon metabolism	Metabolism	Global and overview maps	428802
ko01210	2-Oxocarboxylic acid metabolism	Metabolism	Global and overview maps	113684
ko01212	Fatty acid metabolism	Metabolism	Global and overview maps	91954
ko01220	Degradation of aromatic compounds	Metabolism	Global and overview maps	13149.9
ko01230	Biosynthesis of amino acids	Metabolism	Global and overview maps	615350
ko03320	PPAR signaling pathway	Organismal Systems	Endocrine system	42536.5
ko04062	Chemokine signaling pathway	Organismal Systems	Immune system	1239.25
ko04211	Longevity regulating pathway	Organismal Systems	Aging	6004.33
ko04212	Longevity regulating pathway - worm	Organismal Systems	Aging	35306.1
ko04213	Longevity regulating pathway - multiple species	Organismal Systems	Aging	22043
ko04260	Cardiac muscle contraction	Organismal Systems	Circulatory system	222.417
ko04261	Adrenergic signaling in cardiomyocytes	Organismal Systems	Circulatory system	3397.75
ko04270	Vascular smooth muscle contraction	Organismal Systems	Circulatory system	2240.92
ko04320	Dorso-ventral axis formation	Organismal Systems	Development and regeneration	766.833
ko04360	Axon guidance	Organismal Systems	Development and regeneration	699.083
ko04361	Axon regeneration	Organismal Systems	Development and regeneration	2852.67
ko04380	Osteoclast differentiation	Organismal Systems	Development and regeneration	563.917
ko04610	Complement and coagulation cascades	Organismal Systems	Immune system	36.4167
ko04611	Platelet activation	Organismal Systems	Immune system	2607.29
ko04612	Antigen processing and presentation	Organismal Systems	Immune system	11970.8
ko04614	Renin-angiotensin system	Organismal Systems	Endocrine system	3022.75
ko04620	Toll-like receptor signaling pathway	Organismal Systems	Immune system	500.417
ko04621	NOD-like receptor signaling pathway	Organismal Systems	Immune system	16488.2
ko04622	RIG-I-like receptor signaling pathway	Organismal Systems	Immune system	264.75
ko04623	Cytosolic DNA-sensing pathway	Organismal Systems	Immune system	143
ko04624	Toll and Imd signaling pathway	Organismal Systems	Immune system	413
ko04625	C-type lectin receptor signaling pathway	Organismal Systems	Immune system	982.75
ko04626	Plant-pathogen interaction	Organismal Systems	Environmental adaptation	40496.8
ko04640	Hematopoietic cell lineage	Organismal Systems	Immune system	53.75
ko04650	Natural killer cell mediated cytotoxicity	Organismal Systems	Immune system	539.833
ko04657	IL-17 signaling pathway	Organismal Systems	Immune system	11307.8
ko04658	Th1 and Th2 cell differentiation	Organismal Systems	Immune system	249.833
ko04659	Th17 cell differentiation	Organismal Systems	Immune system	11067.4
ko04660	T cell receptor signaling pathway	Organismal Systems	Immune system	975.917
ko04662	B cell receptor signaling pathway	Organismal Systems	Immune system	747.667
ko04664	Fc epsilon RI signaling pathway	Organismal Systems	Immune system	759.417
ko04666	Fc gamma R-mediated phagocytosis	Organismal Systems	Immune system	1447.5
ko04670	Leukocyte transendothelial migration	Organismal Systems	Immune system	504.208
ko04672	Intestinal immune network for IgA production	Organismal Systems	Immune system	4.41667
ko04710	Circadian rhythm	Organismal Systems	Environmental adaptation	1360.83
ko04711	Circadian rhythm - fly	Organismal Systems	Environmental adaptation	247.667
ko04712	Circadian rhythm - plant	Organismal Systems	Environmental adaptation	146
ko04713	Circadian entrainment	Organismal Systems	Environmental adaptation	1858.08
ko04714	Thermogenesis	Organismal Systems	Environmental adaptation	35890.4
ko04720	Long-term potentiation	Organismal Systems	Nervous system	1737.75
ko04721	Synaptic vesicle cycle	Organismal Systems	Nervous system	1043.92
ko04722	Neurotrophin signaling pathway	Organismal Systems	Nervous system	1654
ko04723	Retrograde endocannabinoid signaling	Organismal Systems	Nervous system	922.333
ko04724	Glutamatergic synapse	Organismal Systems	Nervous system	22569.9
ko04725	Cholinergic synapse	Organismal Systems	Nervous system	1134.08
ko04726	Serotonergic synapse	Organismal Systems	Nervous system	909.083
ko04727	GABAergic synapse	Organismal Systems	Nervous system	22224
ko04728	Dopaminergic synapse	Organismal Systems	Nervous system	2361.83
ko04730	Long-term depression	Organismal Systems	Nervous system	1324.42
ko04740	Olfactory transduction	Organismal Systems	Sensory system	1657.5
ko04742	Taste transduction	Organismal Systems	Sensory system	648.667
ko04744	Phototransduction	Organismal Systems	Sensory system	386.833
ko04745	Phototransduction - fly	Organismal Systems	Sensory system	721.792
ko04750	Inflammatory mediator regulation of TRP channels	Organismal Systems	Sensory system	1515.33
ko04910	Insulin signaling pathway	Organismal Systems	Endocrine system	21543.2
ko04911	Insulin secretion	Organismal Systems	Endocrine system	613.917
ko04912	GnRH signaling pathway	Organismal Systems	Endocrine system	1662.75
ko04913	Ovarian steroidogenesis	Organismal Systems	Endocrine system	494.917
ko04914	Progesterone-mediated oocyte maturation	Organismal Systems	Endocrine system	12491.3
ko04915	Estrogen signaling pathway	Organismal Systems	Endocrine system	12921.7
ko04916	Melanogenesis	Organismal Systems	Endocrine system	1293.42
ko04917	Prolactin signaling pathway	Organismal Systems	Endocrine system	2515.67
ko04918	Thyroid hormone synthesis	Organismal Systems	Endocrine system	12082.2
ko04919	Thyroid hormone signaling pathway	Organismal Systems	Endocrine system	2010.79
ko04920	Adipocytokine signaling pathway	Organismal Systems	Endocrine system	34725.4
ko04921	Oxytocin signaling pathway	Organismal Systems	Endocrine system	3658.62
ko04922	Glucagon signaling pathway	Organismal Systems	Endocrine system	27908
ko04923	Regulation of lipolysis in adipocytes	Organismal Systems	Endocrine system	1493.5
ko04924	Renin secretion	Organismal Systems	Endocrine system	1517.5
ko04925	Aldosterone synthesis and secretion	Organismal Systems	Endocrine system	2502.08
ko04926	Relaxin signaling pathway	Organismal Systems	Endocrine system	1331.92
ko04927	Cortisol synthesis and secretion	Organismal Systems	Endocrine system	577.833
ko04928	Parathyroid hormone synthesis, secretion and action	Organismal Systems	Endocrine system	1378.17
ko04929	GnRH secretion	Organismal Systems	Endocrine system	616.833
ko04935	Growth hormone synthesis, secretion and action	Organismal Systems	Endocrine system	1503.67
ko04960	Aldosterone-regulated sodium reabsorption	Organismal Systems	Excretory system	611.833
ko04961	Endocrine and other factor-regulated calcium reabsorption	Organismal Systems	Excretory system	2580
ko04962	Vasopressin-regulated water reabsorption	Organismal Systems	Excretory system	1888.33
ko04964	Proximal tubule bicarbonate reclamation	Organismal Systems	Excretory system	2766.42
ko04966	Collecting duct acid secretion	Organismal Systems	Excretory system	643.5
ko04970	Salivary secretion	Organismal Systems	Digestive system	2935.25
ko04971	Gastric acid secretion	Organismal Systems	Digestive system	1309.12
ko04972	Pancreatic secretion	Organismal Systems	Digestive system	18377.3
ko04973	Carbohydrate digestion and absorption	Organismal Systems	Digestive system	16527.4
ko04974	Protein digestion and absorption	Organismal Systems	Digestive system	16551
ko04975	Fat digestion and absorption	Organismal Systems	Digestive system	119.25
ko04976	Bile secretion	Organismal Systems	Digestive system	1635.5
ko04977	Vitamin digestion and absorption	Organismal Systems	Digestive system	359.333
ko04978	Mineral absorption	Organismal Systems	Digestive system	1414.25
ko04979	Cholesterol metabolism	Organismal Systems	Digestive system	479.583
