# Supplementary material for: Revealing the developmental characterization of rumen microbiome and its host in newly received cattle during receiving period contributes to formulating precise nutritional strategies
Source: Microbiome. 2023 Nov 3;11:238. doi: 10.1186/s40168-023-01682-z (PMC10623857; doi:10.1186/s40168-023-01682-z)
Supplement: Supplementary file 5 — Additional file 4: Table S4. Detailed results of differencial metabolic three-level pathways pathways based on the LEfSe analysis. [file 40168_2023_1682_MOESM4_ESM.xlsx]

## Sheet: Sheet2
Table S4. Detailed results of differencial metabolic three-level pathways pathways based on the LEfSe analysis
Group	ko	Species name (Pathway level 3)	Pathway level 2	Pathway level 1	LDA_value	P value
BT	ko03030	DNA replication	Replication and repair	Genetic Information Processing	2.9284	0.00178838
BT	ko03440	Homologous recombination	Replication and repair	Genetic Information Processing	2.85706	0.0116899
BT	ko03430	Mismatch repair	Replication and repair	Genetic Information Processing	2.80862	0.00658423
BT	ko04112	Cell cycle - Caulobacter	Cell growth and death	Cellular Processes	2.51006	0.048413
BT	ko00052	Galactose metabolism	Carbohydrate metabolism	Metabolism	2.48341	0.0350044
BT	ko00670	One carbon pool by folate	Metabolism of cofactors and vitamins	Metabolism	2.41464	0.0317823
BT	ko00983	Drug metabolism - other enzymes	Xenobiotics biodegradation and metabolism	Metabolism	2.37535	0.00400575
BT	ko00040	Pentose and glucuronate interconversions	Carbohydrate metabolism	Metabolism	2.33845	0.0345849
BT	ko05111	Biofilm formation - Vibrio cholerae	Cellular community - prokaryotes	Cellular Processes	2.13077	0.0432052
BT	ko00531	Glycosaminoglycan degradation	Glycan biosynthesis and metabolism	Metabolism	2.08839	0.0202831
ACon	ko00240	Pyrimidine metabolism	Nucleotide metabolism	Metabolism	2.8845	0.00422346
ACon	ko00230	Purine metabolism	Nucleotide metabolism	Metabolism	2.80628	0.00422346
ACon	ko00720	Carbon fixation pathways in prokaryotes	Energy metabolism	Metabolism	2.53208	0.0207836
ACon	ko00650	Butanoate metabolism	Carbohydrate metabolism	Metabolism	2.47093	0.00395616
ACon	ko00030	Pentose phosphate pathway	Carbohydrate metabolism	Metabolism	2.44184	0.0219544
ACon	ko00020	Citrate cycle (TCA cycle)	Carbohydrate metabolism	Metabolism	2.42815	0.0281605
ACon	ko00999	Biosynthesis of various secondary metabolites - part 1	Biosynthesis of other secondary metabolites	Metabolism	2.34213	0.00860201
ACon	ko00521	Streptomycin biosynthesis	Biosynthesis of other secondary metabolites	Metabolism	2.33943	0.00358072
ACon	ko03410	Base excision repair	Replication and repair	Genetic Information Processing	2.31189	0.01363
ACon	ko00195	Photosynthesis	Energy metabolism	Metabolism	2.2683	0.0384293
ACon	ko00310	Lysine degradation	Amino acid metabolism	Metabolism	2.1006	0.0220884
ACon	ko01523	Antifolate resistance	Drug resistance: antineoplastic	Human Diseases	2.00945	0.0481243
A15Con	ko01120	Microbial metabolism in diverse environments	Global and overview maps	Metabolism	2.97554	0.00526658
A15Con	ko01200	Carbon metabolism	Global and overview maps	Metabolism	2.81955	0.0070921
A15Con	ko00010	Glycolysis / Gluconeogenesis	Carbohydrate metabolism	Metabolism	2.55802	0.0123548
A15Con	ko00620	Pyruvate metabolism	Carbohydrate metabolism	Metabolism	2.47307	0.0171488
A15Con	ko00680	Methane metabolism	Energy metabolism	Metabolism	2.40063	0.0243453
A15Con	ko00640	Propanoate metabolism	Carbohydrate metabolism	Metabolism	2.35582	0.0331546
A15Con	ko00710	Carbon fixation in photosynthetic organisms	Energy metabolism	Metabolism	2.34382	0.00679132
A15Con	ko04973	Carbohydrate digestion and absorption	Digestive system	Organismal Systems	2.30094	0.00388291
A15Con	ko00910	Nitrogen metabolism	Energy metabolism	Metabolism	2.20286	0.00628524
A15Con	ko00232	Caffeine metabolism	Biosynthesis of other secondary metabolites	Metabolism	2.13753	0.000211863
A15Con	ko00901	Indole alkaloid biosynthesis	Biosynthesis of other secondary metabolites	Metabolism	2.02828	0.00216249
A30Con	ko04152	AMPK signaling pathway	Signal transduction	Environmental Information Processing	2.51021	0.0378556
A30Con	ko04142	Lysosome	Transport and catabolism	Cellular Processes	2.44802	0.0296475
A30Con	ko04972	Pancreatic secretion	Digestive system	Organismal Systems	2.3752	0.0103043
A30Con	ko05165	Human papillomavirus infection	Infectious disease: viral	Human Diseases	2.35485	0.0170964
A30Con	ko04922	Glucagon signaling pathway	Endocrine system	Organismal Systems	2.28499	0.0137983
A30Con	ko04931	Insulin resistance	Endocrine and metabolic disease	Human Diseases	2.21746	0.00652332
A30Con	ko04361	Axon regeneration	Development and regeneration	Organismal Systems	2.20777	0.0202831
A30Con	ko05203	Viral carcinogenesis	Cancer: overview	Human Diseases	2.18384	0.017953
A30Con	ko04210	Apoptosis	Cell growth and death	Cellular Processes	2.14218	0.010858
A30Con	ko03013	RNA transport	Translation	Genetic Information Processing	2.12455	0.0231899
A30Con	ko05166	Human T-cell leukemia virus 1 infection	Infectious disease: viral	Human Diseases	2.10176	0.0331546
A30Con	ko05230	Central carbon metabolism in cancer	Cancer: overview	Human Diseases	2.08424	0.00358072
A30Con	ko04724	Glutamatergic synapse	Nervous system	Organismal Systems	2.07606	0.0243453
A30Con	ko05231	Choline metabolism in cancer	Cancer: overview	Human Diseases	2.04838	0.0308363
A30Con	ko04072	Phospholipase D signaling pathway	Signal transduction	Environmental Information Processing	2.0194	0.0172539
A30Con	ko00603	Glycosphingolipid biosynthesis - globo and isoglobo series	Glycan biosynthesis and metabolism	Metabolism	2.01901	0.0426899

## Sheet: Sheet3
Group			Species name
BT	Genetic Information Processing	Replication and repair	DNA replication	基因复制
BT	Genetic Information Processing	Replication and repair	Homologous recombination	同源重组
BT	Genetic Information Processing	Replication and repair	Mismatch repair	错配修复
BT	Cellular Processes	Cell growth and death	Cell cycle - Caulobacter	细胞周期 - 茎杆菌属
BT	Metabolism	Carbohydrate metabolism	Galactose metabolism	半乳糖代谢
BT	Metabolism	Metabolism of cofactors and vitamins	One carbon pool by folate	叶酸的一个碳库
BT	Metabolism	Xenobiotics biodegradation and metabolism	Drug metabolism - other enzymes	药物代谢 - 其他酶
BT	Metabolism	Carbohydrate metabolism	Pentose and glucuronate interconversions	戊糖和葡萄糖醛酸相互转化
BT	Cellular Processes	Cellular community - prokaryotes	Biofilm formation - Vibrio cholerae	生物膜形成 - 霍乱弧菌
BT	Metabolism	Glycan biosynthesis and metabolism	Glycosaminoglycan degradation	糖胺聚糖降解
ACon	Metabolism	Nucleotide metabolism	Pyrimidine metabolism	嘧啶代谢
ACon	Metabolism	Nucleotide metabolism	Purine metabolism	嘌呤代谢
ACon	Metabolism	Energy metabolism	Carbon fixation pathways in prokaryotes	原核生物中的碳固定途径
ACon	Metabolism	Carbohydrate metabolism	Butanoate metabolism	丁酸代谢
ACon	Metabolism	Carbohydrate metabolism	Pentose phosphate pathway	戊糖磷酸途径
ACon	Metabolism	Carbohydrate metabolism	Citrate cycle (TCA cycle)	柠檬酸循环（TCA循环）
ACon	Metabolism	Biosynthesis of other secondary metabolites	Biosynthesis of various secondary metabolites - part 1	各种次级代谢物的生物合成 - 第 1 部分
ACon	Metabolism	Biosynthesis of other secondary metabolites	Streptomycin biosynthesis	链霉素生物合成
ACon	Genetic Information Processing	Replication and repair	Base excision repair	碱基切除修复
ACon	Metabolism	Energy metabolism	Photosynthesis	光合作用
ACon	Metabolism	Amino acid metabolism	Lysine degradation	赖氨酸降解
ACon	Human Diseases	Drug resistance: antineoplastic	Antifolate resistance	抗叶酸抗性
A15Con	Metabolism	Global and overview maps	Microbial metabolism in diverse environments	不同环境中的微生物代谢
A15Con	Metabolism	Global and overview maps	Carbon metabolism	碳代谢
A15Con	Metabolism	Carbohydrate metabolism	Glycolysis / Gluconeogenesis	糖酵解/糖异生
A15Con	Metabolism	Carbohydrate metabolism	Pyruvate metabolism	丙酮酸代谢
A15Con	Metabolism	Energy metabolism	Methane metabolism	甲烷代谢
A15Con	Metabolism	Carbohydrate metabolism	Propanoate metabolism	丙酸代谢
A15Con	Metabolism	Energy metabolism	Carbon fixation in photosynthetic organisms	光合生物中的碳固定
A15Con	Organismal Systems	Digestive system	Carbohydrate digestion and absorption	碳水化合物的消化和吸收
A15Con	Metabolism	Energy metabolism	Nitrogen metabolism	氮代谢
A15Con	Metabolism	Biosynthesis of other secondary metabolites	Caffeine metabolism	咖啡因代谢
A15Con	Metabolism	Biosynthesis of other secondary metabolites	Indole alkaloid biosynthesis	吲哚生物碱生物合成
A30Con	Environmental Information Processing	Signal transduction	AMPK signaling pathway	AMPK信号通路
A30Con	Cellular Processes	Transport and catabolism	Lysosome	溶酶体
A30Con	Organismal Systems	Digestive system	Pancreatic secretion	胰腺分泌物
A30Con	Human Diseases	Infectious disease: viral	Human papillomavirus infection	人乳头瘤病毒感染
A30Con	Organismal Systems	Endocrine system	Glucagon signaling pathway	胰高血糖素信号通路
A30Con	Human Diseases	Endocrine and metabolic disease	Insulin resistance	胰岛素抵抗
A30Con	Organismal Systems	Development and regeneration	Axon regeneration	轴突再生
A30Con	Human Diseases	Cancer: overview	Viral carcinogenesis	病毒致癌
A30Con	Cellular Processes	Cell growth and death	Apoptosis	细胞凋亡
A30Con	Genetic Information Processing	Translation	RNA transport	RNA转运
A30Con	Human Diseases	Infectious disease: viral	Human T-cell leukemia virus 1 infection	人类 T 细胞白血病病毒 1 型感染
A30Con	Human Diseases	Cancer: overview	Central carbon metabolism in cancer	癌症中的中心碳代谢
A30Con	Organismal Systems	Nervous system	Glutamatergic synapse	谷氨酸能突触
A30Con	Human Diseases	Cancer: overview	Choline metabolism in cancer	癌症中的胆碱代谢
A30Con	Environmental Information Processing	Signal transduction	Phospholipase D signaling pathway	磷脂酶 D 信号通路
A30Con	Metabolism	Glycan biosynthesis and metabolism	Glycosphingolipid biosynthesis - globo and isoglobo series	鞘糖脂生物合成 - globo 和 isoglobo 系列
