# Supplementary material for: Revealing the developmental characterization of rumen microbiome and its host in newly received cattle during receiving period contributes to formulating precise nutritional strategies
Source: Microbiome. 2023 Nov 3;11:238. doi: 10.1186/s40168-023-01682-z (PMC10623857; doi:10.1186/s40168-023-01682-z)
Supplement: Supplementary file 6 — Additional file 5: Table S5. Composition of CAZymes based on the class-level and family-level enzymes. [file 40168_2023_1682_MOESM5_ESM.xlsx]

## Sheet: Sheet1
Table S. Composition of CAZymes based on the class-level and family-level enzymes
Family	Family_Description	Class	Class_Description	Mean
AA1	Laccase / p-diphenol:oxygen oxidoreductase / ferroxidase (EC 1.10.3.2); ; ferroxidase (EC 1.10.3.-); Laccase-like multicopper oxidase (EC 1.10.3.-)	AA	Auxiliary Activities	127.833
AA1_2	AA1's subfamily	AA	Auxiliary Activities	5.91667
AA1_3	AA1's subfamily	AA	Auxiliary Activities	1.25
AA10	AA10 (formerly CBM33) proteins are copper-dependent lytic polysaccharide monooxygenases (LPMOs); some proteins have been shown to act on chitin, others on cellulose;	AA	Auxiliary Activities	5.58333
AA11	AA11 proteins are copper-dependent lytic polysaccharide monooxygenases (LPMOs); cleavage of chitin chains with oxidation of C-1 has been demonstrated for a AA11 LPMO from Aspergillus oryzae;	AA	Auxiliary Activities	16.25
AA12	The pyrroloquinoline quinone-dependent oxidoreductase activity was demonstrated for the CC1G_09525 protein of Coprinopsis cinerea.	AA	Auxiliary Activities	24.6667
AA2	manganese peroxidase (EC 1.11.1.13); versatile peroxidase (EC 1.11.1.16); lignin peroxidase (EC 1.11.1.14); peroxidase (EC 1.11.1.-)	AA	Auxiliary Activities	52.6667
AA3	cellobiose dehydrogenase (EC 1.1.99.18); glucose 1-oxidase (EC 1.1.3.4); aryl alcohol oxidase (EC 1.1.3.7); alcohol oxidase (EC 1.1.3.13); pyranose oxidase (EC 1.1.3.10)	AA	Auxiliary Activities	4510.92
AA3_1	AA3's subfamily	AA	Auxiliary Activities	876.667
AA3_2	AA3's subfamily	AA	Auxiliary Activities	482.083
AA3_3	AA3's subfamily	AA	Auxiliary Activities	5
AA3_4	AA3's subfamily	AA	Auxiliary Activities	1.33333
AA4	vanillyl-alcohol oxidase (EC 1.1.3.38)	AA	Auxiliary Activities	891.375
AA5	Oxidase with oxygen as acceptor (EC 1.1.3.-); galactose oxidase (EC 1.1.3.9); glyoxal oxidase (EC 1.2.3.15); alcohol oxidase (EC 1.1.3.13)	AA	Auxiliary Activities	2421.88
AA5_1	AA5's subfamily	AA	Auxiliary Activities	0.166667
AA5_2	AA5's subfamily	AA	Auxiliary Activities	94.5833
AA6	1,4-benzoquinone reductase (EC. 1.6.5.6)	AA	Auxiliary Activities	21573.8
AA7	glucooligosaccharide oxidase (EC 1.1.3.-); chitooligosaccharide oxidase (EC 1.1.3.-)	AA	Auxiliary Activities	1183.17
AA8	Iron reductase domain	AA	Auxiliary Activities	211.167
AA9	AA9 (formerly GH61) proteins are copper-dependent lytic polysaccharide monooxygenases (LPMOs); cleavage of cellulose chains with oxidation of various carbons (C-1, C-4 and C-6) has been reported several times in the literature;	AA	Auxiliary Activities	0.833333
CBM10	Modules of approx. 50 residues. The cellulose-binding function has been demonstrated in one case.	CBM	Carbohydrate-Binding Modules	0.416667
CBM11	Modules of approx. 180-200 residues. The CBM11 of Clotridium thermocellum Cel26A-Cel5E has been shown to bind both beta-1,4-glucan and beta-1,3-1,4-mixed linked glucans.	CBM	Carbohydrate-Binding Modules	39.4167
CBM12	Modules of approx. 40-60 residues. The majority of these modules is found among chitinases where the function is chitin-binding. Distantly related to the CBM5 family.	CBM	Carbohydrate-Binding Modules	47.0833
CBM13	Modules of approx. 150 residues which always appear as a threefold internal repeat. The only apparent exception to this, xylanase II of Actinomadura sp. FC7 (GenBank U08894), is in fact not completely sequenced. These modules were first identified in several plant lectins such as ricin or agglutinin of Ricinus communis which bind galactose residues. The three-dimensional structure of a plant lect…	CBM	Carbohydrate-Binding Modules	1697.17
CBM14	Modules of approx. 70 residues. The chitin-binding function has been demonstrated in several cases. These modules are found attached to a number of chitinase catalytic domains, but also in non-catalytic proteins either in isolation or as multiple repeats; chitin binding (EC IIa.chitin)	CBM	Carbohydrate-Binding Modules	0.0833333
CBM15	Binding to xylan and xylooligosaccharides has been demonstrated in the case of Xyn10C of Cellvibrio mixtus.	CBM	Carbohydrate-Binding Modules	3.16667
CBM16	Carbohydrate-binding module 16. Binding to cellulose and glucomannan demonstrated [B. Bae et al (2008) J Biol Chem. 283:12415-25 (PMID: 18025086)]	CBM	Carbohydrate-Binding Modules	1373.17
CBM18	Modules of approx. 40 residues. The chitin-binding function has been demonstrated in many cases. These modules are found attached to a number of chitinase catalytic domains, but also in non-catalytic proteins either in isolation or as multiple repeats.	CBM	Carbohydrate-Binding Modules	0.666667
CBM19	Modules of 60-70 residues with chitin-binding function.	CBM	Carbohydrate-Binding Modules	0.25
CBM2	Modules of approx. 100 residues and which are found in a large number of bacterial enzymes. The cellulose-binding function has been demonstrated in many cases. Several of these modules have been shown to also bind chitin or xylan.	CBM	Carbohydrate-Binding Modules	168.667
CBM20	The granular starch-binding function has been demonstrated in several cases. Interact strongly with cyclodextrins. Often designated as starch-binding domains (SBD).	CBM	Carbohydrate-Binding Modules	1318.58
CBM21	Modules of approx. 100 residues. The granular starch-binding function has been demonstrated in one case. Sometimes designated as starch-binding domains (SBD).	CBM	Carbohydrate-Binding Modules	282.5
CBM22	A xylan binding function has been demonstrated in several cases and affinity with mixed beta-1,3/beta-1,4-glucans in one. In several cases a thermostabilizing effect has also been seen.	CBM	Carbohydrate-Binding Modules	852.583
CBM23	Mannan-binding function demonstrated in one case.	CBM	Carbohydrate-Binding Modules	105.25
CBM25	Starch-binding function demonstrated in one case.	CBM	Carbohydrate-Binding Modules	44.8333
CBM26	Starch-binding function demonstrated in two cases.	CBM	Carbohydrate-Binding Modules	1581.25
CBM27	Mannan-binding function demonstrated in two cases	CBM	Carbohydrate-Binding Modules	6.91667
CBM28	The module from the endo-1,4-glucanase of Bacillus sp. 1139 binds to non-crystalline cellulose, cellooligosaccharides, and beta-(1,3)(1,4)-glucans	CBM	Carbohydrate-Binding Modules	2
CBM3	Modules of approx. 150 residues found in bacterial enzymes. The cellulose-binding function has been demonstrated in many cases. In one instance binding to chitin has been reported.	CBM	Carbohydrate-Binding Modules	87.0833
CBM30	Binding to cellulose has been demonstrated for the N-terminal module of Fibrobacter succinogenes CelF.	CBM	Carbohydrate-Binding Modules	151.667
CBM31	Binding to beta-1,3-xylan has been demonstrated for the C-terminal module of the beta-1,3-xylanase of Alcaligenes sp. XY234.	CBM	Carbohydrate-Binding Modules	0.0833333
CBM32	Binding to galactose and lactose has been demonstrated for the module of Micromonospora viridifaciens sialidase (PMID: 16239725). Binding to polygalacturonic acid has been shown for a Yersinia member (PMID: 17292916). Binding to LacNAc (beta-D-galactosyl-1,4-beta-D-N-acetylglucosamine) has been shown for an N-acetylglucosaminidase from Clostridium perfingens (PMID: 16990278).	CBM	Carbohydrate-Binding Modules	7107.83
CBM34	Modules of approx. 120 residues. Granular starch-binding function has been demonstrated in the case of Thermoactinomyces vulgaris R-47 ±-amylase 1 (TVAI).	CBM	Carbohydrate-Binding Modules	543.917
CBM35	Modules of approx. 130 residues. A module that is conserved in three Cellvibrio xylan-degrading enzymes binds to xylan and the interaction is calcium dependent, while a module from a Cellvibrio mannanase binds to decorated soluble mannans and mannooligosaccharides. A module in a	CBM	Carbohydrate-Binding Modules	1709.33
CBM36	Modules of approx. 120-130 residues displaying structural similarities to CBM6 modules. The only CBM36 currently characterised, that from Paenbacillus polymyxa xylanase 43A, shows calcium-dependent binding of xylans and xylooligosaccharides. X-ray crystallography shows that there is a direct interaction between calcium and ligand.	CBM	Carbohydrate-Binding Modules	56.1667
CBM37	Modules of approx. 100 residues, conserved in numerous R. albus polysaccharide-degrading enzymes and other proteins from this bacterium. Several members of CBM37 have been shown to exhibit rather broad binding specificity to xylan, chitin, microcrystalline and phosphoric-acid swollen cellulose, as well as more heterogeneous substrates, such as alfalfa cell walls, banana stem and wheat straw.	CBM	Carbohydrate-Binding Modules	929.667
CBM38	The inulin-binding function has been demonstrated in the case of the cycloinulo-oligosaccharide fructanotransferase from Paenibacillus macerans (Bacillus macerans) by Lee et al. (2004) FEMS Microbiol Lett 234:105-10. (PMID:15109727).	CBM	Carbohydrate-Binding Modules	363.917
CBM39	Modules generally found at the N-terminus of a GH16 module (itself frequently lacking a catalytic machinery) and more seldomly in isolation. The beta-1,3-glucan binding function has been demonstrated, along with binding to lipopolysaccharide and lipoteichoic acid.	CBM	Carbohydrate-Binding Modules	1.08333
CBM4	Modules of approx. 150 residues found in bacterial enzymes. Binding of these modules has been demonstrated with xylan, beta-1,3-glucan, beta-1,3-1,4-glucan, beta-1,6-glucan and amorphous cellulose but not with crystalline cellulose.	CBM	Carbohydrate-Binding Modules	2192.08
CBM40	Modules of approx. 200 residues, found at the N-terminus of GH33 sialidases. Can also be found inserted in the beta-propeller of GH33 sialidases. The sialic acid binding function has been demonstrated for the N-terminal CBM40 of Vibrio cholerae sialidase (Moustafa et al. (2004) J Biol Chem 279:40819-26) (PMID: 15226294).	CBM	Carbohydrate-Binding Modules	912.167
CBM41	Modules of approx. 100 residues found in primarily in bacterial pullulanases. The N-terminal module from Thermotoga maritima Pul13 has been shown to bind to the alpha-glucans amylose, amylopectin, pullulan, and oligosaccharide fragments derived from these polysaccharides (Lammerts van Bueren et al. (2004) Biochemistry 43:15633-42) (PMID: 15581376).	CBM	Carbohydrate-Binding Modules	186.5
CBM42	Modules of approx. 160 residues found mostly at the C-terminus of GH54 catalytic domains. Binding to arabinofuranose (present in arabinoxylan) has been demonstrated.	CBM	Carbohydrate-Binding Modules	15.9167
CBM43	Modules of approx. 90-100 residues found at the C-terminus of GH17 or GH72 enzymatic modules and also sometimes isolated. CBM43 modules sometimes carry a C-terminal membrane anchor. The beta-1,3-glucan binding function has been demonstrated with the olive pollen protein Ole e 10.	CBM	Carbohydrate-Binding Modules	1.5
CBM44	The C-terminal CBM44 module of the Clostridium thermocellum enzyme has been demonstrated to bind equally well cellulose and xyloglucan	CBM	Carbohydrate-Binding Modules	302.583
CBM45	Modules of approx. 100 residues, found at the N-terminus of plastidial alpha-amylases and of alpha-glucan, water dikinases. Starch-binding activity demonstrated in the case of potato alpha-glucan, water dikinase.	CBM	Carbohydrate-Binding Modules	26.8333
CBM46	Modules of approx. 100 residues, found at the C-terminus of several GH5 cellulases. Cellulose-binding function demonstrated in one case.	CBM	Carbohydrate-Binding Modules	50.75
CBM47	Modules of approx 150 residues. Fucose-binding activity demonstrated	CBM	Carbohydrate-Binding Modules	35.1667
CBM48	Modules of approx. 100 residues with glycogen-binding function, appended to GH13 modules. Also found in the beta subunit (glycogen-binding) of AMP-activated protein kinases (AMPK)	CBM	Carbohydrate-Binding Modules	4669.83
CBM49	Modules of approx. 100 residues found at the C-terminus of plant GH9 enzymes. Distantly related to CBM2 modules. Binding to crystalline cellulose demonstrated in the case of Solanum lycopersicum Cel8 enzyme (SlCel9C1).	CBM	Carbohydrate-Binding Modules	5.66667
CBM5	Modules of approx. 60 residues found in bacterial enzymes. Chitin-binding described in several cases. Distantly related to the CBM12 family.	CBM	Carbohydrate-Binding Modules	42.9167
CBM50	Modules of approx. 50 residues found attached to various enzymes from families GH18, GH19, GH23, GH24, GH25 and GH73, i.e. enzymes cleaving either chitin or peptidoglycan. Binding to chitopentaose demonstrated in the case of Pteris ryukyuensis chitinase A [Ohnuma T et al. (2008) J. Biol. Chem. 283:5178-87 (PMID: 18083709)]. CBM50 modules are also found in a multitude of other enzymes targeting th…	CBM	Carbohydrate-Binding Modules	1812.75
CBM51	Modules of approx. 150 residues found attached to various enzymes from families GH2, GH27, GH31, GH95, GH98 and GH101 . Binding to galactose and to blood group A/B-antigens demonstrated in the case of C. perfringens GH95CBM51 and GH98CBM51 respectively [Gregg KJ et al. (2008) J. Biol. Chem. 283:12604-13 PMID: 18292090].	CBM	Carbohydrate-Binding Modules	524.583
CBM53	Starch-binding function demonstrated by Valdez et al. (2008) [PMID: 18260645]	CBM	Carbohydrate-Binding Modules	3.33333
CBM54	Binding to xylan, yeast cell wall glucan and chitin shown in Dvortsov et al., Microbiology UK (2009) in press.	CBM	Carbohydrate-Binding Modules	21.8333
CBM56	beta-1,3-glucan binding function demonstrated by Yamamoto et al. (1998) FEBS Letters 433:41-43 [PMID: 9738929]	CBM	Carbohydrate-Binding Modules	2251.83
CBM57	Created from reading Schallus et al (2008) Mol Biol Cell. 19:3404-3414 [PMID: 18524852] and finding related domains attached to various glycosidases.	CBM	Carbohydrate-Binding Modules	327.417
CBM58	The CBM58 module of the Bacteroides thetaiotaomicron SusG protein has been shown to bind maltoheptaose	CBM	Carbohydrate-Binding Modules	90.1667
CBM59	Binding to mannan, xylan, and cellulose demonstrated for the CBM59 of ManF-X10 xylanase from an environmental genomic DNA library (Li et al. (2009) World Journal of Microbiology and Biotechnology 25:2071-2078; doi:10.1007/s11274-009-0111-6)	CBM	Carbohydrate-Binding Modules	7.33333
CBM6	Modules of approx. 120 residues. The cellulose-binding function has been demonstrated in one case on amorphous cellulose and beta-1,4-xylan. Some of these modules also bind beta-1,3-glucan, beta-1,3-1,4-glucan, and beta-1,4-glucan.	CBM	Carbohydrate-Binding Modules	3165
CBM60	Modules of approx 120 residues usually found appended to xylanases. The xylan-binding function and the relatedness (circular permutation) to family CBM36 has been demonstrated [PMID: 20659893].	CBM	Carbohydrate-Binding Modules	1.83333
CBM61	Modules of approx. 150 residues found appended to GH16, GH30, GH31, GH43, GH53 and GH66 catalytic domains. A beta-1,4-galactan binding function has been demonstrated for the CBM60 of Thermotoga maritima GH53 galactanase [PMID: 20826814].	CBM	Carbohydrate-Binding Modules	2266.58
CBM62	The CBM62 module of Clostridium thermocellum Cthe_2193 protein binds galactose moieties found on xyloglucan, arabinogalactan and galactomannan.	CBM	Carbohydrate-Binding Modules	644.167
CBM63	The CBM63 module of Bacillus subtilis expansin EXLX1 has been shown to bind cellulose.	CBM	Carbohydrate-Binding Modules	34.8333
CBM64	Module found at C-term of several Spirochaeta thermophila proteins. Binding to cellulose shown by Angelov, Loderer, Pompei Liebl (2011) AEM, 77:5483-5489 [PMID - 21685171]	CBM	Carbohydrate-Binding Modules	2.25
CBM65	CBM65A and CBM65B, derived from Eubacterium cellulosolvens endoglucanase EcCel5A, bind to a range of beta-glucans but, uniquely, display significant preference for xyloglucan	CBM	Carbohydrate-Binding Modules	16.6667
CBM66	The CBM66 module, derived from the Bacillus subtilis exo-acting beta-fructosidase SacC, targets the terminal fructoside residue of fructans.	CBM	Carbohydrate-Binding Modules	2030.08
CBM67	Fujimoto et al. [PMID : 23486481] disclosed the L-rhamnose binding activity and 3-D structure of the CBM67 of Streptomyces avermitilis alpha-L-rhamnosidase (SaRha78A);	CBM	Carbohydrate-Binding Modules	5032
CBM68	Binding to maltotriose and maltotetraose shown for the pullulanase of Anoxybacillus sp. LM18-11. Binding function derived from crystal structure and deletion of the CBM, which showed reduced specific activity and increased Km value compared to the wild type enzyme.	CBM	Carbohydrate-Binding Modules	6.66667
CBM69	starch-binding function demonstrated in one case; distantly related to families CBM20 and CBM48	CBM	Carbohydrate-Binding Modules	142
CBM70	The hyaluronan-specific binding function of the N-terminal CBM70 module of Streptococcus pneumoniae hyaluronate lyase has been demonstrated.	CBM	Carbohydrate-Binding Modules	63.4167
CBM71	The two CBM71s of S. pneumoniae BgaA bind lactose and LacNAc.	CBM	Carbohydrate-Binding Modules	1.91667
CBM72	Modules of 130-180 residues found at the C-terminus glycoside hydrolases from various families, sometimes as tandem repeats. The CBM72 found on an endoglucanase from an uncultivated microorganism was found to bind a broad spectrum of polysaccharides including soluble	CBM	Carbohydrate-Binding Modules	324.083
CBM73	Modules of approx 65 residues found on various enzymes active of chitin. Chitin-binding function demonstrated for the Cellvibrio japonicus CjLPMO10A protein.	CBM	Carbohydrate-Binding Modules	1
CBM74	Modules of approx. 300 residues appended to several alpha-amylases. The starch-binding function has been demonstrated for the CBM74 appended to the GH13 alpha-amylase of Microbacterium aureum B8.A	CBM	Carbohydrate-Binding Modules	204.167
CBM75	Modules of 290 residues appended to GH43_16 enzymes. So far found exclusively in Ruminococci. The xyloglucan-binding function was demonstrated for the R. flavefaciens protein.	CBM	Carbohydrate-Binding Modules	3.91667
CBM76	Modules of approx. 170 residues appended to GH44 enzymes. So far found exclusively in Ruminococci. Broad specificity binding to beta-glucans demontsrated for the R. flavefaciens module, which binds xyloglucan, glucomannan, and barley beta-glucan.	CBM	Carbohydrate-Binding Modules	10.9167
CBM77	Pectin binding modules of approx. 110 residues. The Ruminococcus flavefaciens CBM77 was shown to bind various pectins of low degree of esterification.	CBM	Carbohydrate-Binding Modules	155.833
CBM78	Modules of approx. 150 residues appended to the C-terminus of GH5 and GH26 enzymes. So far found exclusively in Ruminococcal enzymes. The R. flavefaciens module has been shown to bind decorated beta-1,4-glucans with a preference for xyloglucan.	CBM	Carbohydrate-Binding Modules	9.91667
CBM79	Modules of approx. 130 residues found so far only in ruminococcal proteins. Binding to various beta-glucans was shown for the R. flavefaciens GH9 enzyme.	CBM	Carbohydrate-Binding Modules	95.25
CBM8	The cellulose-binding module from a cellulase of the slime mold Dictyostelium discoideum has been experimentally shown to bind cellulose.	CBM	Carbohydrate-Binding Modules	7.08333
CBM80	Modules of approx. 90 residues found so far only in ruminococcal enzymes of families GH5 or GH26. Broad specificity for beta-glycans (xyloglucan, glucomannan, galactomannan, barley beta-glucan).	CBM	Carbohydrate-Binding Modules	11.5
CBM81	Small family of modules of approx. 100 residues, appended to GH5_2 enzymes. So far found exclusively in a few gammaproteobacteria. The CBM81 from an uncultivated species was shown to have binding affinity for beta-1,4-, beta-1,3,-glucans, xyloglucan, avicel and cellooligosaccharides.	CBM	Carbohydrate-Binding Modules	0.666667
CBM9	Modules of approx. 170 residues found so far only in xylanases. The cellulose-binding function has been demonstrated in one case.	CBM	Carbohydrate-Binding Modules	2444.92
CE1	acetyl xylan esterase (EC 3.1.1.72); cinnamoyl esterase (EC 3.1.1.-); feruloyl esterase (EC 3.1.1.73); carboxylesterase (EC 3.1.1.1); S-formylglutathione hydrolase (EC 3.1.2.12); diacylglycerol O-acyltransferase (EC 2.3.1.20); trehalose 6-O-mycolyltransferase (EC 2.3.1.122)	CE	Carbohydrate Esterases	67169
CE10	arylesterase (EC 3.1.1.-); carboxyl esterase (EC 3.1.1.3); acetylcholinesterase (EC 3.1.1.7); cholinesterase (EC 3.1.1.8); sterol esterase (EC 3.1.1.13); brefeldin A esterase (EC 3.1.1.-).	CE	Carbohydrate Esterases	58131.2
CE11	UDP-3-0-acyl N-acetylglucosamine deacetylase (EC 3.5.1.-).	CE	Carbohydrate Esterases	4702.83
CE12	pectin acetylesterase (EC 3.1.1.-); rhamnogalacturonan acetylesterase (EC 3.1.1.-); acetyl xylan esterase (EC 3.1.1.72)	CE	Carbohydrate Esterases	10870.1
CE13	pectin acetylesterase (EC 3.1.1.-)	CE	Carbohydrate Esterases	1966.5
CE14	N-acetyl-1-D-myo-inosityl-2-amino-2-deoxy-alpha-D-glucopyranoside deacetylase (EC 3.5.1.89); diacetylchitobiose deacetylase (EC 3.5.1.-); mycothiol S-conjugate amidase (EC 3.5.1.-)	CE	Carbohydrate Esterases	2796.67
CE15	4-O-methyl-glucuronoyl methylesterase (EC 3.1.1.-)	CE	Carbohydrate Esterases	6936.67
CE16	acetylesterase (EC 3.1.1.6) active on various carbohydrate acetyl esters	CE	Carbohydrate Esterases	12.75
CE2	acetyl xylan esterase (EC 3.1.1.72).	CE	Carbohydrate Esterases	7897.25
CE3	acetyl xylan esterase (EC 3.1.1.72).	CE	Carbohydrate Esterases	11642.3
CE4	acetyl xylan esterase (EC 3.1.1.72); chitin deacetylase (EC 3.5.1.41); chitooligosaccharide deacetylase (EC 3.5.1.-); peptidoglycan GlcNAc deacetylase (EC 3.5.1.-); peptidoglycan N-acetylmuramic acid deacetylase (EC 3.5.1.-).	CE	Carbohydrate Esterases	11487
CE5	acetyl xylan esterase (EC 3.1.1.72); cutinase (EC 3.1.1.74)	CE	Carbohydrate Esterases	126.75
CE6	acetyl xylan esterase (EC 3.1.1.72).	CE	Carbohydrate Esterases	3024.08
CE7	acetyl xylan esterase (EC 3.1.1.72); cephalosporin-C deacetylase (EC 3.1.1.41).	CE	Carbohydrate Esterases	12616.6
CE8	pectin methylesterase (EC 3.1.1.11).	CE	Carbohydrate Esterases	9363.83
CE9	N-acetylglucosamine 6-phosphate deacetylase (EC 3.5.1.25); N-acetylglucosamine 6-phosphate deacetylase (EC 3.5.1.80)	CE	Carbohydrate Esterases	6992.25
GH1	beta-glucosidase (EC 3.2.1.21); beta-galactosidase (EC 3.2.1.23); beta-mannosidase (EC 3.2.1.25); beta-glucuronidase (EC 3.2.1.31); beta-xylosidase (EC 3.2.1.37); beta-D-fucosidase (EC 3.2.1.38); phlorizin hydrolase (EC 3.2.1.62); exo-beta-1,4-glucanase (EC 3.2.1.74); 6-phospho-beta-galactosidase (EC 3.2.1.85); 6-phospho-beta-glucosidase (EC 3.2.1.86); strictosidine beta-glucosidase (EC 3.2.1.105…	GH	Glycoside Hydrolases	3392.92
GH10	endo-1,4-beta-xylanase (EC 3.2.1.8); endo-1,3-beta-xylanase (EC 3.2.1.32); tomatinase (EC 3.2.1.-); xylan endotransglycosylase (EC 2.4.2.-)	GH	Glycoside Hydrolases	13372.4
GH100	alkaline and neutral invertase (EC 3.2.1.26)	GH	Glycoside Hydrolases	24.0833
GH101	endo-alpha-N-acetylgalactosaminidase (EC 3.2.1.97)	GH	Glycoside Hydrolases	25.3333
GH102	peptidoglycan lytic transglycosylase (EC 3.2.1.-)	GH	Glycoside Hydrolases	41.8333
GH103	peptidoglycan lytic transglycosylase (EC 3.2.1.-)	GH	Glycoside Hydrolases	80.8333
GH104	peptidoglycan lytic transglycosylase (EC 3.2.1.-)	GH	Glycoside Hydrolases	6.58333
GH105	unsaturated rhamnogalacturonyl hydrolase (EC 3.2.1.172); d-4,5-unsaturated beta-glucuronyl hydrolase (EC 3.2.1.-)	GH	Glycoside Hydrolases	12100.2
GH106	alpha-L-rhamnosidase (EC 3.2.1.40)	GH	Glycoside Hydrolases	19876.4
GH107	sulfated fucan endo-1,4-fucanase (EC 3.2.1.-)	GH	Glycoside Hydrolases	38.6667
GH108	N-acetylmuramidase (EC 3.2.1.17)	GH	Glycoside Hydrolases	522.833
GH109	alpha-N-acetylgalactosaminidase (EC 3.2.1.49)	GH	Glycoside Hydrolases	13269.6
GH11	endo-beta-1,4-xylanase (EC 3.2.1.8); endo-beta-1,3-xylanase (EC 3.2.1.32)	GH	Glycoside Hydrolases	396.167
GH110	alpha-galactosidase (EC 3.2.1.22); alpha-1,3-galactosidase (EC 3.2.1.-)	GH	Glycoside Hydrolases	1086.75
GH111	keratan sulfate hydrolase (endo-beta-N-acetylglucosaminidase) (EC 3.2.1.-)	GH	Glycoside Hydrolases	8.75
GH112	lacto-N-biose phosphorylase or galacto-N-biose phosphorylase (EC 2.4.1.211); D-galactosyl-beta-1,4-L-rhamnose phosphorylase (EC 2.4.1.247); galacto-N-biose/lacto-N-biose phosphorylase (EC 2.4.1.-)	GH	Glycoside Hydrolases	777.333
GH113	beta-mannanase (EC 3.2.1.78)	GH	Glycoside Hydrolases	556.75
GH114	endo-alpha-1,4-polygalactosaminidase (EC 3.2.1.109)	GH	Glycoside Hydrolases	364.333
GH115	xylan alpha-1,2-glucuronidase (3.2.1.131); alpha-(4-O-methyl)-glucuronidase (3.2.1.-)	GH	Glycoside Hydrolases	14497.3
GH116	beta-glucosidase (EC 3.2.1.21); beta-xylosidase (EC 3.2.1.37); acid beta-glucosidase/beta-glucosylceramidase (EC 3.2.1.45); beta-N-acetylglucosaminidase (EC 3.2.1.52)	GH	Glycoside Hydrolases	340.833
GH117	alpha-1,3-L-neoagarooligosaccharide hydrolase (EC 3.2.1.-); alpha-1,3-L-neoagarobiase / neoagarobiose hydrolase (EC 3.2.1.-)	GH	Glycoside Hydrolases	114.917
GH118	beta-agarase (EC 3.2.1.81)	GH	Glycoside Hydrolases	67.5833
GH119	alpha-amylase (EC 3.2.1.1)	GH	Glycoside Hydrolases	2276.25
GH120	beta-xylosidase (EC 3.2.1.37)	GH	Glycoside Hydrolases	348.583
GH121	beta-L-arabinobiosidase (EC 3.2.1.-)	GH	Glycoside Hydrolases	383.667
GH122	alpha-glucosidase (EC 3.2.1.20)	GH	Glycoside Hydrolases	1.58333
GH123	beta-N-acetylgalactosaminidase (EC 3.2.1.53); glycosphingolipid beta-N-acetylgalactosaminidase (EC 3.2.1.-)	GH	Glycoside Hydrolases	1596.83
GH124	endoglucanase (EC 3.2.1.4)	GH	Glycoside Hydrolases	764.833
GH125	exo-alpha-1,6-mannosidase (EC 3.2.1.-)	GH	Glycoside Hydrolases	2365.17
GH126	alpha-amylase (EC 3.2.1.-)	GH	Glycoside Hydrolases	96.3333
GH127	beta-L-arabinofuranosidase (EC 3.2.1.185); 3-C-carboxy-5-deoxy-L-xylose (aceric acid) hydrolase	GH	Glycoside Hydrolases	9855.62
GH128	beta-1,3-glucanase (EC 3.2.1.39)	GH	Glycoside Hydrolases	808
GH129	alpha-N-acetylgalactosaminidase (EC 3.2.1.49);	GH	Glycoside Hydrolases	1329.5
GH13	alpha-amylase (EC 3.2.1.1); pullulanase (EC 3.2.1.41); cyclomaltodextrin glucanotransferase (EC 2.4.1.19); cyclomaltodextrinase (EC 3.2.1.54); trehalose-6-phosphate hydrolase (EC 3.2.1.93); oligo-alpha-glucosidase (EC 3.2.1.10); maltogenic amylase (EC 3.2.1.133); neopullulanase (EC 3.2.1.135); alpha-glucosidase (EC 3.2.1.20); maltotetraose-forming alpha-amylase (EC 3.2.1.60); isoamylase (EC 3.2.1…	GH	Glycoside Hydrolases	13934.2
GH13_1	GH13's subfamily	GH	Glycoside Hydrolases	450.667
GH13_10	GH13's subfamily	GH	Glycoside Hydrolases	432.167
GH13_11	GH13's subfamily	GH	Glycoside Hydrolases	2297.33
GH13_12	GH13's subfamily	GH	Glycoside Hydrolases	1.75
GH13_13	GH13's subfamily	GH	Glycoside Hydrolases	138.167
GH13_14	GH13's subfamily	GH	Glycoside Hydrolases	5038.17
GH13_15	GH13's subfamily	GH	Glycoside Hydrolases	20.9167
GH13_16	GH13's subfamily	GH	Glycoside Hydrolases	78.5833
GH13_17	GH13's subfamily	GH	Glycoside Hydrolases	2.83333
GH13_18	GH13's subfamily	GH	Glycoside Hydrolases	448.25
GH13_19	GH13's subfamily	GH	Glycoside Hydrolases	950
GH13_2	GH13's subfamily	GH	Glycoside Hydrolases	266.75
GH13_20	GH13's subfamily	GH	Glycoside Hydrolases	2798.96
GH13_21	GH13's subfamily	GH	Glycoside Hydrolases	398.5
GH13_23	GH13's subfamily	GH	Glycoside Hydrolases	341.917
GH13_24	GH13's subfamily	GH	Glycoside Hydrolases	31.0833
GH13_25	GH13's subfamily	GH	Glycoside Hydrolases	26
GH13_26	GH13's subfamily	GH	Glycoside Hydrolases	9
GH13_27	GH13's subfamily	GH	Glycoside Hydrolases	7.91667
GH13_28	GH13's subfamily	GH	Glycoside Hydrolases	1376
GH13_29	GH13's subfamily	GH	Glycoside Hydrolases	457.917
GH13_3	GH13's subfamily	GH	Glycoside Hydrolases	503.833
GH13_30	GH13's subfamily	GH	Glycoside Hydrolases	47.1667
GH13_31	GH13's subfamily	GH	Glycoside Hydrolases	2848.67
GH13_32	GH13's subfamily	GH	Glycoside Hydrolases	199.833
GH13_33	GH13's subfamily	GH	Glycoside Hydrolases	11.8333
GH13_34	GH13's subfamily	GH	Glycoside Hydrolases	0.5
GH13_35	GH13's subfamily	GH	Glycoside Hydrolases	3.33333
GH13_36	GH13's subfamily	GH	Glycoside Hydrolases	5990.79
GH13_37	GH13's subfamily	GH	Glycoside Hydrolases	237.833
GH13_38	GH13's subfamily	GH	Glycoside Hydrolases	5360
GH13_39	GH13's subfamily	GH	Glycoside Hydrolases	2600.62
GH13_4	GH13's subfamily	GH	Glycoside Hydrolases	2179.12
GH13_40	GH13's subfamily	GH	Glycoside Hydrolases	24.6667
GH13_41	GH13's subfamily	GH	Glycoside Hydrolases	86.25
GH13_42	GH13's subfamily	GH	Glycoside Hydrolases	1048.96
GH13_5	GH13's subfamily	GH	Glycoside Hydrolases	772.917
GH13_6	GH13's subfamily	GH	Glycoside Hydrolases	4260.17
GH13_7	GH13's subfamily	GH	Glycoside Hydrolases	756.75
GH13_8	GH13's subfamily	GH	Glycoside Hydrolases	5243.42
GH13_9	GH13's subfamily	GH	Glycoside Hydrolases	4109.25
GH130	beta-1,4-mannosylglucose phosphorylase (EC 2.4.1.281); beta-1,4-mannooligosaccharide phosphorylase (EC 2.4.1.319); beta-1,4-mannosyl-N-acetyl-glucosamine phosphorylase (EC 2.4.1.320); beta-1,2-mannobiose phosphorylase (EC 2.4.1.-); beta-1,2-oligomannan phosphorylase (EC 2.4.1.-); beta-1,2-mannosidase (EC 3.2.1.-)	GH	Glycoside Hydrolases	5573.67
GH133	amylo-alpha-1,6-glucosidase (EC 3.2.1.33);	GH	Glycoside Hydrolases	5741.96
GH135	alpha-1,4-galactosaminogalactan hydrolase (EC 3.2.1.-)	GH	Glycoside Hydrolases	1.5
GH136	lacto-N-biosidase (EC 3.2.1.140)	GH	Glycoside Hydrolases	568.667
GH137	beta-L-arabinofuranosidase (EC 3.2.1.185)	GH	Glycoside Hydrolases	476.583
GH138	alpha-galacturonidase (EC 3.2.1.-)	GH	Glycoside Hydrolases	1364
GH139	alpha-2-O-methyl-L-fucosidase (EC 3.2.1.-)	GH	Glycoside Hydrolases	1163.83
GH14	beta-amylase (EC 3.2.1.2)	GH	Glycoside Hydrolases	2.91667
GH140	endo-apiosidase (EC 3.2.1.-)	GH	Glycoside Hydrolases	2188.75
GH141	alpha-L-fucosidase (EC 3.2.1.51)	GH	Glycoside Hydrolases	3675.75
GH142	beta-L-arabinofuranosidase (EC 3.2.1.185)	GH	Glycoside Hydrolases	723.75
GH143	2-keto-3-deoxy-D-lyxo-heptulosaric acid-hydrolase (EC 3.2.1.-)	GH	Glycoside Hydrolases	1671.62
GH144	endo-beta-1,2-glucanase (EC 3.2.1.71).	GH	Glycoside Hydrolases	890
GH145	L-Rhalpha-alpha-1,4-GlcA-specific alpha-L-rhamnosidase (EC 3.2.1.-)	GH	Glycoside Hydrolases	168
GH15	glucoamylase (EC 3.2.1.3); glucodextranase (EC 3.2.1.70); alpha,alpha-trehalase (EC 3.2.1.28); dextran dextrinase (EC 2.4.1.2)	GH	Glycoside Hydrolases	141
GH16	xyloglucan:xyloglucosyltransferase (EC 2.4.1.207); keratan-sulfate endo-1,4-beta-galactosidase (EC 3.2.1.103); endo-1,3-beta-glucanase (EC 3.2.1.39); endo-1,3(4)-beta-glucanase (EC 3.2.1.6); licheninase (EC 3.2.1.73); beta-agarase (EC 3.2.1.81); kappa;-carrageenase (EC 3.2.1.83); xyloglucanase (EC 3.2.1.151); endo-beta-1,3-galactanase (EC 3.2.1.181); beta-porphyranase (EC 3.2.1.178); hyaluronidas…	GH	Glycoside Hydrolases	8633.92
GH17	glucan endo-1,3-beta-glucosidase (EC 3.2.1.39); glucan 1,3-beta-glucosidase (EC 3.2.1.58); licheninase (EC 3.2.1.73); ABA-specific beta-glucosidase (EC 3.2.1.175); beta-1,3-glucanosyltransglycosylase (EC 2.4.1.-)	GH	Glycoside Hydrolases	43.9167
GH18	chitinase (EC 3.2.1.14); lysozyme (EC 3.2.1.17); endo-beta-N-acetylglucosaminidase (EC 3.2.1.96); peptidoglycan hydrolase with endo-beta-N-acetylglucosaminidase specificity (EC 3.2.1.-); Nod factor hydrolase (EC 3.2.1.-); xylanase inhibitor; concanavalin B; narbonin	GH	Glycoside Hydrolases	5042.33
GH19	chitinase (EC 3.2.1.14); lysozyme (EC 3.2.1.17)	GH	Glycoside Hydrolases	394.333
GH2	beta-galactosidase (EC 3.2.1.23) ; beta-mannosidase (EC 3.2.1.25); beta-glucuronidase (EC 3.2.1.31); alpha-L-arabinofuranosidase (EC 3.2.1.55); mannosylglycoprotein endo-beta-mannosidase (EC 3.2.1.152); exo-beta-glucosaminidase (EC 3.2.1.165)	GH	Glycoside Hydrolases	97317.3
GH20	beta-hexosaminidase (EC 3.2.1.52); lacto-N-biosidase (EC 3.2.1.140); beta-1,6-N-acetylglucosaminidase) (EC 3.2.1.-); beta-6-SO3-N-acetylglucosaminidase (EC 3.2.1.-)	GH	Glycoside Hydrolases	15824.1
GH22	lysozyme type C (EC 3.2.1.17); lysozyme type i (EC 3.2.1.17); alpha-lactalbumin	GH	Glycoside Hydrolases	2.08333
GH23	lysozyme type G (EC 3.2.1.17); peptidoglycan lyase (EC 4.2.2.n1) also known in the literature as peptidoglycan lytic transglycosylase; chitinase (EC 3.2.1.14)	GH	Glycoside Hydrolases	12686.8
GH24	lysozyme (EC 3.2.1.17)	GH	Glycoside Hydrolases	2372.5
GH25	lysozyme (EC 3.2.1.17)	GH	Glycoside Hydrolases	14013
GH26	beta-mannanase (EC 3.2.1.78); exo-beta-1,4-mannobiohydrolase (EC 3.2.1.100); beta-1,3-xylanase (EC 3.2.1.32); lichenase / endo-beta-1,3-1,4-glucanase (EC 3.2.1.73); mannobiose-producing exo-beta-mannanase (EC 3.2.1.-)	GH	Glycoside Hydrolases	8304.71
GH27	alpha-galactosidase (EC 3.2.1.22); alpha-N-acetylgalactosaminidase (EC 3.2.1.49); isomalto-dextranase (EC 3.2.1.94); beta-L-arabinopyranosidase (EC 3.2.1.88); galactan:galactan galactosyltransferase (EC 2.4.1.-)	GH	Glycoside Hydrolases	5295
GH28	polygalacturonase (EC 3.2.1.15); alpha-L-rhamnosidase (EC 3.2.1.40); exo-polygalacturonase (EC 3.2.1.67); exo-polygalacturonosidase (EC 3.2.1.82); rhamnogalacturonase (EC 3.2.1.171); rhamnogalacturonan alpha-1,2-galacturonohydrolase (EC 3.2.1.173); endo-xylogalacturonan hydrolase (EC 3.2.1.-)	GH	Glycoside Hydrolases	20568.7
GH29	alpha-L-fucosidase (EC 3.2.1.51); alpha-1,3/1,4-L-fucosidase (EC 3.2.1.111)	GH	Glycoside Hydrolases	16161.8
GH3	beta-glucosidase (EC 3.2.1.21); xylan 1,4-beta-xylosidase (EC 3.2.1.37); beta-glucosylceramidase (EC 3.2.1.45); beta-N-acetylhexosaminidase (EC 3.2.1.52); alpha-L-arabinofuranosidase (EC 3.2.1.55); glucan 1,3-beta-glucosidase (EC 3.2.1.58); glucan 1,4-beta-glucosidase (EC 3.2.1.74); isoprimeverose-producing oligoxyloglucan hydrolase (EC 3.2.1.120); coniferin beta-glucosidase (EC 3.2.1.126); exo-1…	GH	Glycoside Hydrolases	34480.8
GH30	endo-beta-1,4-xylanase (EC 3.2.1.8); beta-glucosidase (3.2.1.21); beta-glucuronidase (EC 3.2.1.31); beta-xylosidase (EC 3.2.1.37); beta-fucosidase (EC 3.2.1.38); glucosylceramidase (EC 3.2.1.45); beta-1,6-glucanase (EC 3.2.1.75); glucuronoarabinoxylan endo-beta-1,4-xylanase (EC 3.2.1.136); endo-beta-1,6-galactanase (EC:3.2.1.164); [reducing end] beta-xylosidase (EC 3.2.1.-)	GH	Glycoside Hydrolases	648.333
GH30_1	GH30's subfamily	GH	Glycoside Hydrolases	755.5
GH30_2	GH30's subfamily	GH	Glycoside Hydrolases	945.5
GH30_3	GH30's subfamily	GH	Glycoside Hydrolases	2568
GH30_4	GH30's subfamily	GH	Glycoside Hydrolases	1020.83
GH30_5	GH30's subfamily	GH	Glycoside Hydrolases	1123.67
GH30_6	GH30's subfamily	GH	Glycoside Hydrolases	0.0833333
GH30_7	GH30's subfamily	GH	Glycoside Hydrolases	28.4167
GH30_8	GH30's subfamily	GH	Glycoside Hydrolases	1955.42
GH31	alpha-glucosidase (EC 3.2.1.20); alpha-galactosidase (EC 3.2.1.22); alpha-mannosidase (EC 3.2.1.24); alpha-1,3-glucosidase (EC 3.2.1.84); sucrase-isomaltase (EC 3.2.1.48) (EC 3.2.1.10); alpha-xylosidase (EC 3.2.1.177); alpha-glucan lyase (EC 4.2.2.13); isomaltosyltransferase (EC 2.4.1.-); oligosaccharide alpha-1,4-glucosyltransferase (EC 2.4.1.161); sulfoquinovosidase (EC 3.2.1.-)	GH	Glycoside Hydrolases	26235.1
GH32	invertase (EC 3.2.1.26); endo-inulinase (EC 3.2.1.7); beta-2,6-fructan 6-levanbiohydrolase (EC 3.2.1.64); endo-levanase (EC 3.2.1.65); exo-inulinase (EC 3.2.1.80); fructan beta-(2,1)-fructosidase/1-exohydrolase (EC 3.2.1.153); fructan beta-(2,6)-fructosidase/6-exohydrolase (EC 3.2.1.154); sucrose:sucrose 1-fructosyltransferase (EC 2.4.1.99); fructan:fructan 1-fructosyltransferase (EC 2.4.1.100); …	GH	Glycoside Hydrolases	13064.1
GH33	sialidase or neuraminidase (EC 3.2.1.18); trans-sialidase (EC 2.4.1.-); 2-keto-3-deoxynononic acid hydrolase (EC 3.2.1.-); anhydrosialidase (EC 4.2.2.15); 3-deoxy-D-manno-octulosonic-acid hydrolase (EC 3.2.1.-)	GH	Glycoside Hydrolases	7553
GH35	beta-galactosidase (EC 3.2.1.23); exo-beta-glucosaminidase (EC 3.2.1.165); exo-beta-1,4-galactanase (EC 3.2.1.-); beta-1,3-galactosidase (EC 3.2.1.-)	GH	Glycoside Hydrolases	6542.54
GH36	alpha-galactosidase (EC 3.2.1.22); alpha-N-acetylgalactosaminidase (EC 3.2.1.49); stachyose synthase (EC 2.4.1.67); raffinose synthase (EC 2.4.1.82)	GH	Glycoside Hydrolases	13527
GH37	alpha,alpha-trehalase (EC 3.2.1.28).	GH	Glycoside Hydrolases	606.083
GH38	alpha-mannosidase (EC 3.2.1.24); mannosyl-oligosaccharide alpha-1,2-mannosidase (EC 3.2.1.113); mannosyl-oligosaccharide alpha-1,3-1,6-mannosidase (EC 3.2.1.114); alpha-2-O-mannosylglycerate hydrolase (EC 3.2.1.170); mannosyl-oligosaccharide alpha-1,3-mannosidase (EC 3.2.1.-)	GH	Glycoside Hydrolases	1429.08
GH39	alpha-L-iduronidase (EC 3.2.1.76); beta-xylosidase (EC 3.2.1.37).	GH	Glycoside Hydrolases	4003.58
GH4	maltose-6-phosphate glucosidase (EC 3.2.1.122); alpha-glucosidase (EC 3.2.1.20); alpha-galactosidase (EC 3.2.1.22); 6-phospho-beta-glucosidase (EC 3.2.1.86); alpha-glucuronidase (EC 3.2.1.139); alpha-galacturonase (EC 3.2.1.67); palatinase (EC 3.2.1.-)	GH	Glycoside Hydrolases	1768.67
GH42	beta-galactosidase (EC 3.2.1.23); alpha-L-arabinopyranosidase (EC 3.2.1.-)	GH	Glycoside Hydrolases	2033.33
GH43	beta-xylosidase (EC 3.2.1.37); alpha-L-arabinofuranosidase (EC 3.2.1.55); arabinanase (EC 3.2.1.99); xylanase (EC 3.2.1.8); galactan 1,3-beta-galactosidase (EC 3.2.1.145); alpha-1,2-L-arabinofuranosidase (EC 3.2.1.-); exo-alpha-1,5-L-arabinofuranosidase (EC 3.2.1.-); [inverting] exo-alpha-1,5-L-arabinanase (EC 3.2.1.-); beta-1,3-xylosidase (EC 3.2.1.-)	GH	Glycoside Hydrolases	1159.12
GH43_1	GH43's subfamily	GH	Glycoside Hydrolases	2420.08
GH43_10	GH43's subfamily	GH	Glycoside Hydrolases	9688.33
GH43_11	GH43's subfamily	GH	Glycoside Hydrolases	276
GH43_12	GH43's subfamily	GH	Glycoside Hydrolases	2776.5
GH43_13	GH43's subfamily	GH	Glycoside Hydrolases	3.91667
GH43_14	GH43's subfamily	GH	Glycoside Hydrolases	12.3333
GH43_15	GH43's subfamily	GH	Glycoside Hydrolases	2.58333
GH43_16	GH43's subfamily	GH	Glycoside Hydrolases	1713.42
GH43_17	GH43's subfamily	GH	Glycoside Hydrolases	2443.42
GH43_18	GH43's subfamily	GH	Glycoside Hydrolases	578.75
GH43_19	GH43's subfamily	GH	Glycoside Hydrolases	2590.5
GH43_2	GH43's subfamily	GH	Glycoside Hydrolases	3513.75
GH43_20	GH43's subfamily	GH	Glycoside Hydrolases	239.417
GH43_21	GH43's subfamily	GH	Glycoside Hydrolases	1
GH43_22	GH43's subfamily	GH	Glycoside Hydrolases	217.25
GH43_23	GH43's subfamily	GH	Glycoside Hydrolases	2.41667
GH43_24	GH43's subfamily	GH	Glycoside Hydrolases	2128.75
GH43_26	GH43's subfamily	GH	Glycoside Hydrolases	815.833
GH43_27	GH43's subfamily	GH	Glycoside Hydrolases	284.583
GH43_28	GH43's subfamily	GH	Glycoside Hydrolases	2092.5
GH43_29	GH43's subfamily	GH	Glycoside Hydrolases	5375.17
GH43_3	GH43's subfamily	GH	Glycoside Hydrolases	1387.75
GH43_30	GH43's subfamily	GH	Glycoside Hydrolases	6.08333
GH43_31	GH43's subfamily	GH	Glycoside Hydrolases	581
GH43_32	GH43's subfamily	GH	Glycoside Hydrolases	77.25
GH43_33	GH43's subfamily	GH	Glycoside Hydrolases	358.833
GH43_34	GH43's subfamily	GH	Glycoside Hydrolases	2008
GH43_35	GH43's subfamily	GH	Glycoside Hydrolases	7137.75
GH43_36	GH43's subfamily	GH	Glycoside Hydrolases	13.4167
GH43_37	GH43's subfamily	GH	Glycoside Hydrolases	309.333
GH43_4	GH43's subfamily	GH	Glycoside Hydrolases	4932.42
GH43_5	GH43's subfamily	GH	Glycoside Hydrolases	3383.08
GH43_6	GH43's subfamily	GH	Glycoside Hydrolases	1.75
GH43_7	GH43's subfamily	GH	Glycoside Hydrolases	3475.33
GH43_8	GH43's subfamily	GH	Glycoside Hydrolases	187.5
GH43_9	GH43's subfamily	GH	Glycoside Hydrolases	1205
GH44	endoglucanase (EC 3.2.1.4); xyloglucanase (EC 3.2.1.151)	GH	Glycoside Hydrolases	64.4167
GH45	endoglucanase (EC 3.2.1.4)	GH	Glycoside Hydrolases	244.417
GH46	chitosanase (EC 3.2.1.132)	GH	Glycoside Hydrolases	12.8333
GH47	alpha-mannosidase (EC 3.2.1.113)	GH	Glycoside Hydrolases	111.167
GH48	reducing end-acting cellobiohydrolase (EC 3.2.1.176); endo-beta-1,4-glucanase (EC 3.2.1.4); chitinase (EC 3.2.1.14)	GH	Glycoside Hydrolases	47.9167
GH49	dextranase (EC 3.2.1.11); isopullulanase (EC 3.2.1.57); dextran 1,6-alpha-isomaltotriosidase (EC 3.2.1.95).	GH	Glycoside Hydrolases	29.0833
GH5	endo-beta-1,4-glucanase / cellulase (EC 3.2.1.4); endo-beta-1,4-xylanase (EC 3.2.1.8); beta-glucosidase (EC 3.2.1.21); beta-mannosidase (EC 3.2.1.25); beta-glucosylceramidase (EC 3.2.1.45); glucan beta-1,3-glucosidase (EC 3.2.1.58); licheninase (EC 3.2.1.73); exo-beta-1,4-glucanase / cellodextrinase (EC 3.2.1.74); glucan endo-1,6-beta-glucosidase (EC 3.2.1.75); mannan endo-beta-1,4-mannosidase (E…	GH	Glycoside Hydrolases	2993.83
GH5_1	GH5's subfamily	GH	Glycoside Hydrolases	436.5
GH5_10	GH5's subfamily	GH	Glycoside Hydrolases	59.5
GH5_12	GH5's subfamily	GH	Glycoside Hydrolases	0.25
GH5_13	GH5's subfamily	GH	Glycoside Hydrolases	673.167
GH5_14	GH5's subfamily	GH	Glycoside Hydrolases	0.25
GH5_15	GH5's subfamily	GH	Glycoside Hydrolases	2.33333
GH5_16	GH5's subfamily	GH	Glycoside Hydrolases	7.33333
GH5_18	GH5's subfamily	GH	Glycoside Hydrolases	0.916667
GH5_19	GH5's subfamily	GH	Glycoside Hydrolases	213.083
GH5_2	GH5's subfamily	GH	Glycoside Hydrolases	1203.08
GH5_20	GH5's subfamily	GH	Glycoside Hydrolases	0.25
GH5_21	GH5's subfamily	GH	Glycoside Hydrolases	1461.58
GH5_22	GH5's subfamily	GH	Glycoside Hydrolases	17.25
GH5_23	GH5's subfamily	GH	Glycoside Hydrolases	1.08333
GH5_24	GH5's subfamily	GH	Glycoside Hydrolases	9
GH5_25	GH5's subfamily	GH	Glycoside Hydrolases	65.0833
GH5_26	GH5's subfamily	GH	Glycoside Hydrolases	625.417
GH5_27	GH5's subfamily	GH	Glycoside Hydrolases	59.1667
GH5_28	GH5's subfamily	GH	Glycoside Hydrolases	19
GH5_29	GH5's subfamily	GH	Glycoside Hydrolases	6
GH5_30	GH5's subfamily	GH	Glycoside Hydrolases	1.75
GH5_31	GH5's subfamily	GH	Glycoside Hydrolases	0.25
GH5_33	GH5's subfamily	GH	Glycoside Hydrolases	1.83333
GH5_34	GH5's subfamily	GH	Glycoside Hydrolases	13.8333
GH5_35	GH5's subfamily	GH	Glycoside Hydrolases	26.1667
GH5_36	GH5's subfamily	GH	Glycoside Hydrolases	403.5
GH5_37	GH5's subfamily	GH	Glycoside Hydrolases	1171.67
GH5_38	GH5's subfamily	GH	Glycoside Hydrolases	1658.92
GH5_39	GH5's subfamily	GH	Glycoside Hydrolases	84.5833
GH5_4	GH5's subfamily	GH	Glycoside Hydrolases	8088.25
GH5_40	GH5's subfamily	GH	Glycoside Hydrolases	40.8333
GH5_41	GH5's subfamily	GH	Glycoside Hydrolases	36
GH5_42	GH5's subfamily	GH	Glycoside Hydrolases	82.9167
GH5_43	GH5's subfamily	GH	Glycoside Hydrolases	4.33333
GH5_44	GH5's subfamily	GH	Glycoside Hydrolases	168.417
GH5_45	GH5's subfamily	GH	Glycoside Hydrolases	17.5833
GH5_46	GH5's subfamily	GH	Glycoside Hydrolases	1369.33
GH5_47	GH5's subfamily	GH	Glycoside Hydrolases	1.66667
GH5_48	GH5's subfamily	GH	Glycoside Hydrolases	203
GH5_49	GH5's subfamily	GH	Glycoside Hydrolases	0.333333
GH5_5	GH5's subfamily	GH	Glycoside Hydrolases	17.3333
GH5_51	GH5's subfamily	GH	Glycoside Hydrolases	0.166667
GH5_52	GH5's subfamily	GH	Glycoside Hydrolases	17
GH5_53	GH5's subfamily	GH	Glycoside Hydrolases	0.333333
GH5_7	GH5's subfamily	GH	Glycoside Hydrolases	2819.92
GH5_8	GH5's subfamily	GH	Glycoside Hydrolases	151.25
GH5_9	GH5's subfamily	GH	Glycoside Hydrolases	0.583333
GH50	beta-agarase (EC 3.2.1.81).	GH	Glycoside Hydrolases	1757.58
GH51	endoglucanase (EC 3.2.1.4); endo-beta-1,4-xylanase (EC 3.2.1.8); beta-xylosidase (EC 3.2.1.37); alpha-L-arabinofuranosidase (EC 3.2.1.55)	GH	Glycoside Hydrolases	19755.8
GH52	beta-xylosidase (EC 3.2.1.37).	GH	Glycoside Hydrolases	1.16667
GH53	endo-beta-1,4-galactanase (EC 3.2.1.89).	GH	Glycoside Hydrolases	10164.2
GH54	alpha-L-arabinofuranosidase (EC 3.2.1.55); beta-xylosidase (EC 3.2.1.37).	GH	Glycoside Hydrolases	1669.42
GH55	exo-beta-1,3-glucanase (EC 3.2.1.58); endo-beta-1,3-glucanase (EC 3.2.1.39)	GH	Glycoside Hydrolases	936.167
GH57	alpha-amylase (EC 3.2.1.1); alpha-galactosidase (EC 3.2.1.22); amylopullulanase (EC 3.2.1.41); cyclomaltodextrinase (EC 3.2.1.54); branching enzyme (EC 2.4.1.18); 4-alpha-glucanotransferase (EC 2.4.1.25)	GH	Glycoside Hydrolases	3942.79
GH58	endo-N-acetylneuraminidase or endo-sialidase (EC 3.2.1.129)	GH	Glycoside Hydrolases	3.5
GH59	beta-galactosidase (EC 3.2.1.23); galactocerebrosidase (EC 3.2.1.46)	GH	Glycoside Hydrolases	506.75
GH6	endoglucanase (EC 3.2.1.4); cellobiohydrolase (EC 3.2.1.91)	GH	Glycoside Hydrolases	4.66667
GH62	alpha-L-arabinofuranosidase (EC 3.2.1.55)	GH	Glycoside Hydrolases	10.1667
GH63	processing alpha-glucosidase (EC 3.2.1.106); alpha-1,3-glucosidase (EC 3.2.1.84); alpha-glucosidase (EC 3.2.1.20); mannosylglycerate alpha-mannosidase / mannosylglycerate hydrolase (EC 3.2.1.170)	GH	Glycoside Hydrolases	1304.33
GH64	beta-1,3-glucanase (EC 3.2.1.39)	GH	Glycoside Hydrolases	120.417
GH65	alpha,alpha-trehalase (EC 3.2.1.28); maltose phosphorylase (EC 2.4.1.8); trehalose phosphorylase (EC 2.4.1.64); kojibiose phosphorylase (EC 2.4.1.230); trehalose-6-phosphate phosphorylase (EC 2.4.1.216); nigerose phosphorylase (EC 2.4.1.279); 3-O-alpha-glucopyranosyl-L-rhamnose phosphorylase (EC 2.4.1.282); 2-O-alpha-glucopyranosylglycerol: phosphate beta-glucosyltransferase (EC 2.4.1.-); alpha-g…	GH	Glycoside Hydrolases	1171.42
GH66	cycloisomaltooligosaccharide glucanotransferase (EC 2.4.1.248); dextranase (EC 3.2.1.11).	GH	Glycoside Hydrolases	1212.83
GH67	alpha-glucuronidase (EC 3.2.1.139); xylan alpha-1,2-glucuronidase (EC 3.2.1.131)	GH	Glycoside Hydrolases	5776.29
GH68	levansucrase (EC 2.4.1.10); beta-fructofuranosidase (EC 3.2.1.26); inulosucrase (EC 2.4.1.9).	GH	Glycoside Hydrolases	11.1667
GH7	endo-beta-1,4-glucanase (EC 3.2.1.4); reducing end-acting cellobiohydrolase (EC 3.2.1.176); chitosanase (EC 3.2.1.132); endo-beta-1,3-1,4-glucanase (EC 3.2.1.73)	GH	Glycoside Hydrolases	0.333333
GH70	dextransucrase (EC 2.4.1.5); alternansucrase (EC 2.4.1.140); reuteransucrase (EC 2.4.1.-); alpha-4,6-glucanotransferase (EC 2.4.1.-); alpha-1,2-branched dextransucrase (EC 2.4.1.-); alpha-4,3-glucanotransferase (EC 2.4.1.-)	GH	Glycoside Hydrolases	168.75
GH71	alpha-1,3-glucanase (EC 3.2.1.59).	GH	Glycoside Hydrolases	19.9167
GH72	beta-1,3-glucanosyltransglycosylase (EC 2.4.1.-)	GH	Glycoside Hydrolases	7.16667
GH73	lysozyme (EC 3.2.1.17); mannosyl-glycoprotein endo-beta-N-acetylglucosaminidase (EC 3.2.1.96); peptidoglycan hydrolase with endo-beta-N-acetylglucosaminidase specificity (EC 3.2.1.-)	GH	Glycoside Hydrolases	7519.67
GH74	endoglucanase (EC 3.2.1.4); oligoxyloglucan reducing end-specific cellobiohydrolase (EC 3.2.1.150); xyloglucanase (EC 3.2.1.151)	GH	Glycoside Hydrolases	2098.92
GH76	alpha-1,6-mannanase (EC 3.2.1.101)	GH	Glycoside Hydrolases	3933.83
GH77	amylomaltase or 4-alpha-glucanotransferase (EC 2.4.1.25)	GH	Glycoside Hydrolases	13888.5
GH78	alpha-L-rhamnosidase (EC 3.2.1.40); rhamnogalacturonan alpha-L-rhamnohydrolase (EC 3.2.1.174)	GH	Glycoside Hydrolases	23869.1
GH79	beta-glucuronidase (EC 3.2.1.31); hyaluronoglucuronidase (EC 3.2.1.36); heparanase (EC 3.2.1.166); baicalin beta-glucuronidase (EC 3.2.1.167); beta-4-O-methyl-glucuronidase (EC 3.2.1.-)	GH	Glycoside Hydrolases	125.833
GH8	chitosanase (EC 3.2.1.132); cellulase (EC 3.2.1.4); licheninase (EC 3.2.1.73); endo-1,4-beta-xylanase (EC 3.2.1.8); reducing-end-xylose releasing exo-oligoxylanase (EC 3.2.1.156)	GH	Glycoside Hydrolases	3083.75
GH81	endo-beta-1,3-glucanase (EC 3.2.1.39)	GH	Glycoside Hydrolases	403.75
GH82	Iota;-carrageenase (EC 3.2.1.157)	GH	Glycoside Hydrolases	229.167
GH83	neuraminidase (EC 3.2.1.18)	GH	Glycoside Hydrolases	4.83333
GH84	N-acetyl beta-glucosaminidase (EC 3.2.1.52); hyaluronidase (EC 3.2.1.35); [protein]-3-O-(GlcNAc)-L-Ser/Thr beta-N-acetylglucosaminidase (EC 3.2.1.169)	GH	Glycoside Hydrolases	484
GH85	endo-beta-N-acetylglucosaminidase (EC 3.2.1.96)	GH	Glycoside Hydrolases	114.917
GH86	beta-agarase (EC 3.2.1.81); beta-porphyranase (EC 3.2.1.178)	GH	Glycoside Hydrolases	1.58333
GH87	mycodextranase (EC 3.2.1.61); alpha-1,3-glucanase (EC 3.2.1.59)	GH	Glycoside Hydrolases	363.583
GH88	d-4,5-unsaturated beta-glucuronyl hydrolase (EC 3.2.1.-)	GH	Glycoside Hydrolases	3236.92
GH89	alpha-N-acetylglucosaminidase (EC 3.2.1.50)	GH	Glycoside Hydrolases	5051.67
GH9	endoglucanase (EC 3.2.1.4); endo-beta-1,3(4)-glucanase / lichenase-laminarinase (EC 3.2.1.6); beta-glucosidase (EC 3.2.1.21); lichenase / endo-beta-1,3-1,4-glucanase (EC 3.2.1.73); exo-beta-1,4-glucanase / cellodextrinase (EC 3.2.1.74); cellobiohydrolase (EC 3.2.1.91); xyloglucan-specific endo-beta-1,4-glucanase / endo-xyloglucanase (EC 3.2.1.151); exo-beta-glucosaminidase (EC 3.2.1.165)	GH	Glycoside Hydrolases	10693.7
GH90	endorhamnosidase (EC 3.2.1.-)	GH	Glycoside Hydrolases	1.66667
GH91	inulin lyase [DFA-I-forming] (EC 4.2.2.17); inulin lyase [DFA-III-forming] (EC 4.2.2.18); difructofuranose 1,2':2,3' dianhydride hydrolase [DFA-IIIase] (EC 3.2.1.-)	GH	Glycoside Hydrolases	33.6667
GH92	mannosyl-oligosaccharide alpha-1,2-mannosidase (EC 3.2.1.113); mannosyl-oligosaccharide alpha-1,3-mannosidase (EC 3.2.1.-);	GH	Glycoside Hydrolases	20316.6
GH93	exo-alpha-L-1,5-arabinanase (EC 3.2.1.-)	GH	Glycoside Hydrolases	969
GH94	cellobiose phosphorylase (EC 2.4.1.20); laminaribiose phosphorylase (EC 2.4.1.31); cellodextrin phosphorylase (EC 2.4.1.49); chitobiose phosphorylase (EC 2.4.1.-); cyclic beta-1,2-glucan synthase (EC 2.4.1.-); cellobionic acid phosphorylase (EC 2.4.1.321); beta-1,2-oligoglucan phosphorylase (EC 2.4.1.-)	GH	Glycoside Hydrolases	14774.1
GH95	alpha-L-fucosidase (EC 3.2.1.51); alpha-1,2-L-fucosidase (EC 3.2.1.63); alpha-L-galactosidase (EC 3.2.1.-)	GH	Glycoside Hydrolases	17410.9
GH96	alpha-agarase (EC 3.2.1.158)	GH	Glycoside Hydrolases	0.5
GH97	glucoamylase (EC 3.2.1.3); alpha-glucosidase (EC 3.2.1.20); alpha-galactosidase (EC 3.2.1.22)	GH	Glycoside Hydrolases	31637.1
GH98	blood-group endo-beta-1,4-galactosidase (EC 3.2.1.102); blood group A- and B-cleaving endo-beta-1,4-galactosidase (EC 3.2.1.-); endo-beta-1,4-xylanase (EC 3.2.1.8); endo-beta-1,4-xylanase (EC 3.2.1.8)	GH	Glycoside Hydrolases	944.417
GH99	glycoprotein endo-alpha-1,2-mannosidase (EC 3.2.1.130); mannan endo-1,2-alpha-mannanase (3.2.1.-)	GH	Glycoside Hydrolases	2341.25
GT1	UDP-glucuronosyltransferase (EC 2.4.1.17); zeatin O-beta-xylosyltransferase (EC 2.4.2.40); 2-hydroxyacylsphingosine 1-beta-galactosyltransferase (EC 2.4.1.45); N-acylsphingosine galactosyltransferase (EC 2.4.1.47); flavonol 3-O-glucosyltransferase (EC 2.4.1.91); anthocyanidin 3-O-glucosyltransferase (EC 2.4.1.115); sinapate 1-glucosyltransferase (EC 2.4.1.120); indole-3-acetate beta-glucosyltrans…	GT	Glycosyl Transferases	1194.75
GT10	galactoside alpha-1,3/1,4-L-fucosyltransferase (EC 2.4.1.65); galactoside alpha-1,3-L-fucosyltransferase (EC 2.4.1.152); glycoprotein alpha-1,3-L-fucosyltransferase (EC 2.4.1.214)	GT	Glycosyl Transferases	1187.08
GT101	glucosyltransferase (EC 2.4.1.-)	GT	Glycosyl Transferases	78
GT102	dTDP-beta-L-Rhap : O-antigen-polysaccharide alpha-1,3-L-rhamnosyltransferase (EC 2.4.1.289)	GT	Glycosyl Transferases	448.667
GT103	UDP-GlcpNAc: O-antigen-polysaccharide beta-1,4-N-acetylglucosaminyltransferase (EC 2.4.1.56)	GT	Glycosyl Transferases	0.666667
GT104	dTDP-beta-L-Rhap : arginine alpha-L-rhamnosyltransferase (EC 2.4.1.-)	GT	Glycosyl Transferases	52.4167
GT11	GDP-L-Fuc: galactoside alpha-1,2-L-fucosyltransferase (EC 2.4.1.69); GDP-L-Fuc: beta-LacNac alpha-1,3-L-fucosyltransferase (EC 2.4.1.-)	GT	Glycosyl Transferases	3014.5
GT12	[N-acetylneuraminyl]-galactosylglucosylceramide N-acetylgalactosaminyltransferase (EC 2.4.1.92).	GT	Glycosyl Transferases	88
GT13	alpha-1,3-mannosyl-glycoprotein beta-1,2-N-acetylglucosaminyltransferase (EC 2.4.1.101)	GT	Glycosyl Transferases	1440
GT14	beta-1,3-galactosyl-O-glycosyl-glycoprotein beta-1,6-N-acetylglucosaminyltransferase (EC 2.4.1.102); N-acetyllactosaminide beta-1,6-N-acetylglucosaminyltransferase (EC 2.4.1.150); protein O-beta-xylosyltransferase (EC 2.4.2.26); UDP-GlcA:arabinogalactan beta-glucuronosyltransferase (EC 2.4.1.-)	GT	Glycosyl Transferases	1322.42
GT15	glycolipid 2-alpha-mannosyltransferase (EC 2.4.1.131); GDP-Man: alpha-1,2-mannosyltransferase (EC 2.4.1.-).	GT	Glycosyl Transferases	1.83333
GT17	beta-1,4-mannosyl-glycoprotein beta-1,4-N-acetylglucosaminyltransferase (EC 2.4.1.144).	GT	Glycosyl Transferases	39.3333
GT19	lipid-A-disaccharide synthase (EC 2.4.1.182).	GT	Glycosyl Transferases	8177.12
GT20	alpha,alpha-trehalose-phosphate synthase [UDP-forming] (EC 2.4.1.15); Glucosylglycerol-phosphate synthase (EC 2.4.1.213); trehalose-6-P phosphatase (EC 3.1.3.12); [retaining] GDP-valeniol: validamine 7-phosphate valeniolyltransferase (EC 2.-.-.-)	GT	Glycosyl Transferases	145
GT21	UDP-Glc: ceramide beta-glucosyltransferase (EC 2.4.1.80).	GT	Glycosyl Transferases	269.083
GT22	Dol-P-Man: Man6GlcNAc2-PP-Dol alpha-1,2-mannosyltransferase (EC 2.4.1.259); Dol-P-Man: Man8GlcNAc2-PP-Dol alpha-1,2-mannosyltransferase (EC 2.4.1.261); Dol-P-Man: Man2-GlcNAc-phosphatidylinositol alpha-1,2-mannosyltransferase (EC 2.4.1.-); Dol-P-Man: Man3-GlcNAc-phosphatidylinositol alpha-1,2-mannosyltransferase (EC 2.4.1.-)	GT	Glycosyl Transferases	709.417
GT23	N-acetyl-beta-D-glucosaminide alpha-1,6-L-fucosyltransferase (EC 2.4.1.68); chitin-oligosaccharide alpha-1,6-L-fucosyltransferase (EC 2.4.1.-)	GT	Glycosyl Transferases	856.667
GT24	UDP-Glc: glycoprotein alpha-glucosyltransferase (EC 2.4.1.-).	GT	Glycosyl Transferases	0.5
GT25	lipopolysaccharide beta-1,4-galactosyltransferase (EC 2.4.1.-); beta-1,3-glucosyltransferase (EC 2.4.1.-); beta-1,2-glucosyltransferase (EC 2.4.1.-); beta-1,2-galactosyltransferase (EC 2.4.1.-); LPS beta-1,4-galactosyltransferase (EC 2.4.1.-); occidiofungin beta-xylosyltransferase (EC 2.4.2.-); UDP-Gal:procollagen beta-galactosyltransferase (EC 2.4.1.50)	GT	Glycosyl Transferases	573.75
GT26	UDP-ManNAcA: beta-N-acetyl mannosaminuronyltransferase (EC 2.4.1.-); UDP-ManNAc: beta-N-acetyl-mannosaminyltransferase (EC 2.4.1.-); UDP-Glc: beta-1,4-glucosyltransferase (EC 2.4.1.-); beta-1,4-galactosyltransferase (EC 2.4.1.-)	GT	Glycosyl Transferases	1853
GT27	polypeptide alpha-N-acetylgalactosaminyltransferase (EC 2.4.1.41)	GT	Glycosyl Transferases	2033.83
GT28	1,2-diacylglycerol 3-beta-galactosyltransferase (EC 2.4.1.46); 1,2-diacylglycerol 3-beta-glucosyltransferase (EC 2.4.1.157); UDP-GlcNAc: Und-PP-MurAc-pentapeptide beta-N-acetylglucosaminyltransferase (EC 2.4.1.227); digalactosyldiacylglycerol synthase (EC 2.4.1.241)	GT	Glycosyl Transferases	9449.46
GT29	sialyltransferase (EC 2.4.99.-); beta-galactoside alpha-2,6-sialyltransferase (EC 2.4.99.1); alpha-N-acetylgalactosaminide alpha-2,6-sialyltransferase (EC 2.4.99.3); beta-galactoside alpha-2,3-sialyltransferase (EC 2.4.99.4); N-acetyllactosaminide alpha-2,3-sialyltransferase (EC 2.4.99.6); (alpha-N-acetyl-neuraminyl-2,3-beta-galactosyl-1,3)-N-acetylgalactosaminide alpha-2,6-sialyltransferase (EC …	GT	Glycosyl Transferases	15.5
GT3	glycogen synthase (EC 2.4.1.11).	GT	Glycosyl Transferases	5237.17
GT30	CMP-beta-KDO: alpha-3-deoxy-D-manno-octulosonic-acid (KDO) transferase (EC 2.4.99.-).	GT	Glycosyl Transferases	4480.67
GT31	N-acetyllactosaminide beta-1,3-N-acetylglucosaminyltransferase (EC 2.4.1.149); Glycoprotein-N-acetylgalactosamine 3-beta-galactosyltransferase (EC 2.4.1.122); fucose-specific beta-1,3-N-acetylglucosaminyltransferase (EC 2.4.1.-); globotriosylceramide beta-1,3-GalNAc transferase (EC 2.4.1.79); chondroitin synthase (beta-1,3-GlcUA and beta-1,4-GalNAc transferase (EC 2.4.1.175); chondroitin beta-1,3…	GT	Glycosyl Transferases	57.25
GT32	alpha-1,6-mannosyltransferase (EC 2.4.1.-); alpha-1,4-N-acetylglucosaminyltransferase (EC 2.4.1.-); alpha-1,4-N-acetylgalactosaminyltransferase (EC 2.4.1.-);	GT	Glycosyl Transferases	1977.42
GT33	GDP-Man: chitobiosyldiphosphodolichol beta-mannosyltransferase (EC 2.4.1.142).	GT	Glycosyl Transferases	103.833
GT34	UDP-Gal: galactomannan alpha-1,6-galactosyltransferase (EC 2.4.1.-); UDP-Xyl: xyloglucan alpha-1,6-xylosyltransferase (EC 2.4.2.39); alpha-1,2-galactosyltransferase (EC 2.4.1.-)	GT	Glycosyl Transferases	53.9167
GT35	glycogen or starch phosphorylase (EC 2.4.1.1).	GT	Glycosyl Transferases	12424
GT38	polysialyltransferase (EC 2.4.-.-)	GT	Glycosyl Transferases	20
GT39	Dol-P-Man: protein alpha-mannosyltransferase (EC 2.4.1.109)	GT	Glycosyl Transferases	1411.5
GT4	sucrose synthase (EC 2.4.1.13); sucrose-phosphate synthase (EC 2.4.1.14); alpha-glucosyltransferase (EC 2.4.1.52); lipopolysaccharide N-acetylglucosaminyltransferase (EC 2.4.1.56); phosphatidylinositol alpha-mannosyltransferase (EC 2.4.1.57); GDP-Man: Man1GlcNAc2-PP-dolichol alpha-1,3-mannosyltransferase (EC 2.4.1.132); GDP-Man: Man3GlcNAc2-PP-dolichol/Man4GlcNAc2-PP-dolichol alpha-1,2-mannosyltr…	GT	Glycosyl Transferases	59882.2
GT40	beta-1,3-galactofuranosyltransferases (EC 2.4.1.-)	GT	Glycosyl Transferases	73.9167
GT41	UDP-GlcNAc: peptide beta-N-acetylglucosaminyltransferase (EC 2.4.1.255); UDP-Glc: peptide N-beta-glucosyltransferase (EC 2.4.1.-)	GT	Glycosyl Transferases	46527.6
GT42	CMP-NeuAc alpha-2,3-sialyltransferase (EC 2.4.99.-)	GT	Glycosyl Transferases	9.5
GT45	alpha-N-acteylglucosaminyltransferase (EC 2.4.1.-)	GT	Glycosyl Transferases	23.6667
GT46	Deleted	GT	Glycosyl Transferases	317.333
GT47	heparan beta-glucuronyltransferase (EC 2.4.1.225); xyloglucan beta-galactosyltransferase (EC 2.4.1.-); heparan synthase (EC 2.4.1.-); arabinan alpha-L-arabinosyltransferase (EC 2.4.2.-).	GT	Glycosyl Transferases	3.5
GT5	UDP-Glc: glycogen glucosyltransferase (EC 2.4.1.11); ADP-Glc: starch glucosyltransferase (EC 2.4.1.21); NDP-Glc: starch glucosyltransferase (EC 2.4.1.242); UDP-Glc: alpha-1,3-glucan synthase (EC 2.4.1.183) UDP-Glc: alpha-1,4-glucan synthase (EC 2.4.1.-)	GT	Glycosyl Transferases	14351.2
GT50	Dol-P-Man alpha-1,4-mannosyltransferase (EC 2.4.1.-)	GT	Glycosyl Transferases	8.25
GT51	murein polymerase (EC 2.4.1.129).	GT	Glycosyl Transferases	8190.21
GT52	alpha-2,3-sialyltransferase (EC 2.4.99.4); alpha-glucosyltransferase (EC 2.4.1.-)	GT	Glycosyl Transferases	6.75
GT53	UDP-L-Ara: alpha-L-arabinosyltransferase (EC 2.4.2.-)	GT	Glycosyl Transferases	148
GT54	UDP-GlcNAc: alpha-1,3-D-mannoside beta-1,4-N-acetylglucosaminyltransferase (EC 2.4.1.145)	GT	Glycosyl Transferases	0.25
GT56	TDP-Fuc4NAc: lipid II Fuc4NAc transferase (EC 2.4.1.-)	GT	Glycosyl Transferases	351.083
GT57	Dol-P-Glc: alpha-1,3-glucosyltransferase (EC 2.4.1.-)	GT	Glycosyl Transferases	13.5833
GT58	Dol-P-Man: Man5GlcNAc2-PP-Dol alpha-1,3-mannosyltransferase (EC 2.4.1.258)	GT	Glycosyl Transferases	0.583333
GT59	Dol-P-Glc: Glc2Man9GlcNAc2-PP-Dol alpha-1,2-glucosyltransferase (EC 2.4.1.256)	GT	Glycosyl Transferases	4.16667
GT6	alpha-1,3-galactosyltransferase (EC 2.4.1.87); alpha-1,3 N-acetylgalactosaminyltransferase (EC 2.4.1.40); alpha-galactosyltransferase (EC 2.4.1.37); globoside alpha-N-acetylgalactosaminyltransferase (EC 2.4.1.88).	GT	Glycosyl Transferases	347.25
GT60	UDP-GlcNAc: polypeptide alpha-N-acetylglucosaminyltransferase (EC 2.4.1.-); UDP-GlcNAc: hydroxyproline polypeptide alpha-N-acetylglucosaminyltransferase (EC 2.4.1.-)	GT	Glycosyl Transferases	12.8333
GT61	beta-1,2-xylosyltransferase (EC 2.4.2.38) ; protein O-beta-N-acetylglucosaminyltransferase (EC 2.4.1.94) ; xylan alpha-1,3-arabinofuranosyltransferase (EC 2.4.2.-) ;	GT	Glycosyl Transferases	1.66667
GT62	alpha-1,2-mannosyltransferase (EC 2.4.1.-); alpha-1,6-mannosyltransferase (EC 2.4.1.-)	GT	Glycosyl Transferases	273.667
GT63	UDP-Glc: DNA beta-glucosyltransferase (EC 2.4.1.27)	GT	Glycosyl Transferases	33.1667
GT64	UDP-GlcNAc: heparan alpha-N-acetylhexosaminyltransferase (EC 2.4.1.224)	GT	Glycosyl Transferases	35.25
GT65	GDP-Fuc: protein O-alpha-fucosyltransferase (EC 2.4.1.-)	GT	Glycosyl Transferases	0.416667
GT66	dolichyl-diphosphooligosaccharide”protein glycotransferase (EC 2.4.99.18); undecaprenyl-diphosphooligosaccharide”protein glycotransferase (EC 2.4.99.19)	GT	Glycosyl Transferases	1151.58
GT68	GDP-Fuc: protein O-alpha-fucosyltransferase (EC 2.4.1.-)	GT	Glycosyl Transferases	0.916667
GT69	GDP-Man: alpha-1,3-mannosyltransferase (EC 2.4.1.-)	GT	Glycosyl Transferases	96.9167
GT7	lactose synthase (EC 2.4.1.22); beta-N-acetylglucosaminyl-glycopeptide beta-1,4-galactosyltransferase (EC 2.4.1.38); N-acetyllactosamine synthase (EC 2.4.1.90); xylosylprotein beta-4-galactosyltransferase (EC 2.4.1.133); UDP-Gal: neolactotriaosylceramide beta-1,4-galactosyltransferase (EC 2.4.1.275); beta-1,4-N-acetylglucosaminyltransferase (EC 2.4.1.-)	GT	Glycosyl Transferases	126
GT70	UDP-GlcA: beta-glucuronosyltransferase (EC 2.4.1.17)	GT	Glycosyl Transferases	25.25
GT71	alpha-mannosyltransferase (EC 2.4.1.-)	GT	Glycosyl Transferases	2.5
GT72	UDP-Glc: DNA alpha-glucosyltransferase (EC 2.4.1.26)	GT	Glycosyl Transferases	2.08333
GT73	CMP-beta-KDO: alpha-3-deoxy-D-manno-octulosonic-acid (KDO) transferase (EC 2.4.99.-).	GT	Glycosyl Transferases	85.5
GT74	alpha-1,2-L-fucosyltransferase (EC 2.4.1.69)	GT	Glycosyl Transferases	22.25
GT75	UDP-Glc: self-glucosylating beta-glucosyltransferase (EC 2.4.1.-); UDP-L-arabinopyranose mutase (EC 5.4.99.-)	GT	Glycosyl Transferases	10.6667
GT76	Dol-P-Man: alpha-1,6-mannosyltransferase (EC 2.4.1.-)	GT	Glycosyl Transferases	561.25
GT77	alpha-xylosyltransferase (EC 2.4.2.39); alpha-1,3-galactosyltransferase (EC 2.4.1.37); arabinosyltransferase (EC 2.4.2.-); arabinosyltransferase (EC 2.4.2.-)	GT	Glycosyl Transferases	5.91667
GT8	lipopolysaccharide alpha-1,3-galactosyltransferase (EC 2.4.1.44); UDP-Glc: (glucosyl)lipopolysaccharide alpha-1,2-glucosyltransferase (EC 2.4.1.-); lipopolysaccharide glucosyltransferase 1 (EC 2.4.1.58); glycogenin glucosyltransferase (EC 2.4.1.186); inositol 1-alpha-galactosyltransferase (galactinol synthase) (EC 2.4.1.123); homogalacturonan alpha-1,4-galacturonosyltransferase (EC 2.4.1.43); UDP…	GT	Glycosyl Transferases	6398.92
GT80	beta-galactoside alpha-2,6-sialyltransferase (EC 2.4.99.1); beta-galactoside alpha-2,3-sialyltransferase (EC 2.4.99.4)	GT	Glycosyl Transferases	3.33333
GT81	NDP-Glc: glucosyl-3-phosphoglycerate synthase (EC 2.4.1.-); NDP-Man: mannosyl-3-phosphoglycerate synthase (EC 2.4.1.-);	GT	Glycosyl Transferases	352.25
GT82	UDP-GalNAc: beta-1,4-N-acetylgalactosaminyltransferase (EC 2.4.1.-)	GT	Glycosyl Transferases	2
GT83	undecaprenyl phosphate-alpha-L-Ara4N: 4-amino-4-deoxy-beta-L-arabinosyltransferase (EC 2.4.2.43); dodecaprenyl phosphate-beta-galacturonic acid: lipopolysaccharide core alpha-galacturonosyl transferase (EC 2.4.1.-)	GT	Glycosyl Transferases	7376.17
GT84	cyclic beta-1,2-glucan synthase (EC 2.4.1.-);	GT	Glycosyl Transferases	464.083
GT85	beta-D-arabinofuranosyl monophosphoryldecaprenol: galactan alpha-D-arabinofuranosyltransferase (EC 2.4.2.-)	GT	Glycosyl Transferases	43.8333
GT87	polyprenol-P-Man: alpha-1,2-mannosyltransferase (EC 2.4.1.-)	GT	Glycosyl Transferases	1173.67
GT88	UDP-Glc: alpha-glucosyltransferase (EC 2.4.1.-)	GT	Glycosyl Transferases	8.5
GT89	beta-D-arabinofuranosyl-1-monophosphoryldecaprenol : arabinan beta-1,2-arabinofuranosyltransferase (EC 2.4.2.-)	GT	Glycosyl Transferases	50.6667
GT9	lipopolysaccharide N-acetylglucosaminyltransferase (EC 2.4.1.56); heptosyltransferase (EC 2.4.-.-).	GT	Glycosyl Transferases	6193.08
GT90	UDP-Xyl: (mannosyl) glucuronoxylomannan/galactoxylomannan beta-1,2-xylosyltransferase (EC 2.4.2.-); UDP-Glc: protein O-beta-glucosyltransferase (EC 2.4.1.-); UDP-Xyl: protein O-beta-xylosyltransferase (EC 2.4.2.-)	GT	Glycosyl Transferases	789.083
GT92	UDP-Gal: N-glycan core alpha-1,6-fucoside beta-1,4-galactosyltransferase (EC 2.4.1.-); UDP-Gal: beta-galactoside beta-1,4-galactosyltransferase (EC 2.4.1.-)	GT	Glycosyl Transferases	619.583
GT93	UDP-GluA : alpha-glucuronyltransferase (EC 2.4.1.-) involved in GAG polymerization	GT	Glycosyl Transferases	0.5
GT94	GDP-Man: GlcA-beta-1,2-Man-alpha-1,3-Glc-beta-1,4-Glc-alpha-1-PP-undecaprenol beta-1,4-mannosyltransferase (2.4.1.251)	GT	Glycosyl Transferases	2151.42
GT96	UDP-Gal: peptidyl serine alpha-galactosyltransferase (EC 2.4.1.-)	GT	Glycosyl Transferases	1.08333
GT97	CMP-Neu5Ac:alpha-galactoside alpha-2,6-sialyltransferase (EC 2.4.99.-); CMP-Neu5Ac:alpha-glucoside alpha-2,6-sialyltransferase (EC 2.4.99.-);	GT	Glycosyl Transferases	37.5833
GT98	Dol-P-Man : protein [tryptophan] alpha-C-mannosyltransferase (EC 2.4.1.-)	GT	Glycosyl Transferases	6
GT99	CMP-beta-KDO 3-deoxy-beta-D-manno-oct-2-ulosonic acid transferase (EC 2.4.99.-)	GT	Glycosyl Transferases	44.25
PL1	pectate lyase (EC 4.2.2.2); exo-pectate lyase (EC 4.2.2.9); pectin lyase (EC 4.2.2.10).	PL	Polysaccharide Lyases	2306.58
PL1_1	PL1's subfamily	PL	Polysaccharide Lyases	7.41667
PL1_11	PL1's subfamily	PL	Polysaccharide Lyases	1.66667
PL1_12	PL1's subfamily	PL	Polysaccharide Lyases	2
PL1_2	PL1's subfamily	PL	Polysaccharide Lyases	4563.5
PL1_3	PL1's subfamily	PL	Polysaccharide Lyases	20.25
PL1_4	PL1's subfamily	PL	Polysaccharide Lyases	0.75
PL1_5	PL1's subfamily	PL	Polysaccharide Lyases	51.625
PL1_6	PL1's subfamily	PL	Polysaccharide Lyases	14.6667
PL1_7	PL1's subfamily	PL	Polysaccharide Lyases	35.3333
PL1_8	PL1's subfamily	PL	Polysaccharide Lyases	15.3333
PL1_9	PL1's subfamily	PL	Polysaccharide Lyases	2.91667
PL10	pectate lyase (EC 4.2.2.2)	PL	Polysaccharide Lyases	67.5
PL10_1	PL10's subfamily	PL	Polysaccharide Lyases	1816.33
PL10_2	PL10's subfamily	PL	Polysaccharide Lyases	291.167
PL10_3	PL10's subfamily	PL	Polysaccharide Lyases	1.25
PL11	rhamnogalacturonan endolyase (EC 4.2.2.23); rhamnogalacturonan exolyase (EC 4.2.2.24)	PL	Polysaccharide Lyases	1420
PL11_1	PL11's subfamily	PL	Polysaccharide Lyases	8281.5
PL11_2	PL11's subfamily	PL	Polysaccharide Lyases	799.583
PL12	heparin-sulfate lyase (EC 4.2.2.8)	PL	Polysaccharide Lyases	179.5
PL12_1	PL12's subfamily	PL	Polysaccharide Lyases	1.41667
PL12_2	PL12's subfamily	PL	Polysaccharide Lyases	47.6667
PL12_3	PL12's subfamily	PL	Polysaccharide Lyases	47.9167
PL14	alginate lyase (EC 4.2.2.3); exo-oligoalginate lyase (EC 4.2.2.-); beta-1,4-glucuronan lyase (EC 4.2.2.14)	PL	Polysaccharide Lyases	2.83333
PL14_3	PL14's subfamily	PL	Polysaccharide Lyases	21.25
PL15	oligo-alginate lyase (EC 4.2.2.-); alginate lyase (EC 4.2.2.3)	PL	Polysaccharide Lyases	28.1667
PL15_1	PL15's subfamily	PL	Polysaccharide Lyases	2.08333
PL15_2	PL15's subfamily	PL	Polysaccharide Lyases	3
PL16	hyaluronan lyase (EC 4.2.2.1).	PL	Polysaccharide Lyases	1.16667
PL17	alginate lyase (EC 4.2.2.3); oligoalginate lyase (EC 4.2.2.-)	PL	Polysaccharide Lyases	31.4167
PL17_1	PL17's subfamily	PL	Polysaccharide Lyases	2
PL17_2	PL17's subfamily	PL	Polysaccharide Lyases	12.0833
PL18	alginate lyase (EC 4.2.2.3); poly(alpha-L-guluronate) lyase / G-specific alginate lyase (EC 4.2.2.11); MG-specific alginate lyase (EC 4.2.2.-)	PL	Polysaccharide Lyases	0.166667
PL2	pectate lyase (EC 4.2.2.2); exo-polygalacturonate lyase (EC 4.2.2.9).	PL	Polysaccharide Lyases	0.75
PL2_2	PL2's subfamily	PL	Polysaccharide Lyases	1
PL20	endo-beta-1,4-glucuronan lyase (EC 4.2.2.14)	PL	Polysaccharide Lyases	1.91667
PL21	heparin lyase (EC 4.2.2.7); heparin-sulfate lyase (EC 4.2.2.8); acharan-sulfate lyase (EC 4.2.2.-)	PL	Polysaccharide Lyases	17.4167
PL21_1	PL21's subfamily	PL	Polysaccharide Lyases	6.5
PL22	oligogalacturonate lyase / oligogalacturonide lyase (EC 4.2.2.6)	PL	Polysaccharide Lyases	2881.25
PL22_1	PL22's subfamily	PL	Polysaccharide Lyases	71.3333
PL22_2	PL22's subfamily	PL	Polysaccharide Lyases	168.833
PL23	chondroitin lyase (EC 4.2.2.-);	PL	Polysaccharide Lyases	0.666667
PL25	ulvan lyase (EC 4.2.2.-).	PL	Polysaccharide Lyases	102.75
PL26	rhamnogalacturonan exolyase (EC 4.2.2.24).	PL	Polysaccharide Lyases	1913.25
PL27	L-rhamnose-alpha-1,4-D-glucuronate lyase (EC 4.2.2.-).	PL	Polysaccharide Lyases	389.167
PL3	pectate lyase (EC 4.2.2.2).	PL	Polysaccharide Lyases	19.5
PL3_1	PL3's subfamily	PL	Polysaccharide Lyases	5.08333
PL3_2	PL3's subfamily	PL	Polysaccharide Lyases	30.5
PL3_3	PL3's subfamily	PL	Polysaccharide Lyases	1.08333
PL3_4	PL3's subfamily	PL	Polysaccharide Lyases	0.416667
PL4	rhamnogalacturonan endolyase (EC 4.2.2.23).	PL	Polysaccharide Lyases	329.25
PL4_1	PL4's subfamily	PL	Polysaccharide Lyases	40.0833
PL4_2	PL4's subfamily	PL	Polysaccharide Lyases	2.25
PL4_4	PL4's subfamily	PL	Polysaccharide Lyases	740.833
PL4_5	PL4's subfamily	PL	Polysaccharide Lyases	1
PL5	alginate lyase (EC 4.2.2.3).	PL	Polysaccharide Lyases	149.5
PL5_1	PL5's subfamily	PL	Polysaccharide Lyases	7
PL6	alginate lyase (EC 4.2.2.3); chondroitinase B (EC 4.2.2.19); MG-specific alginate lyase (EC 4.2.2.-)	PL	Polysaccharide Lyases	397.667
PL6_1	PL6's subfamily	PL	Polysaccharide Lyases	798.042
PL6_2	PL6's subfamily	PL	Polysaccharide Lyases	58.1667
PL6_3	PL6's subfamily	PL	Polysaccharide Lyases	28.5833
PL7	poly(beta-mannuronate) lyase / M-specific alginate lyase (EC 4.2.2.3); alpha-L-guluronate lyase / G-specific alginate lyase (EC 4.2.2.11); poly-(MG)-lyase / MG-specific alginate lyase (EC 4.2.2.-)	PL	Polysaccharide Lyases	9.25
PL7_1	PL7's subfamily	PL	Polysaccharide Lyases	7.5
PL7_3	PL7's subfamily	PL	Polysaccharide Lyases	15.25
PL7_4	PL7's subfamily	PL	Polysaccharide Lyases	1.33333
PL7_5	PL7's subfamily	PL	Polysaccharide Lyases	7.91667
PL8	hyaluronate lyase (EC 4.2.2.1); chondroitin AC lyase (EC 4.2.2.5); xanthan lyase (EC 4.2.2.12); chondroitin ABC lyase (EC 4.2.2.20)	PL	Polysaccharide Lyases	69.5833
PL8_1	PL8's subfamily	PL	Polysaccharide Lyases	0.5
PL8_2	PL8's subfamily	PL	Polysaccharide Lyases	15.5
PL8_3	PL8's subfamily	PL	Polysaccharide Lyases	54.4167
PL9	pectate lyase (EC 4.2.2.2); exopolygalacturonate lyase (EC 4.2.2.9); thiopeptidoglycan lyase (EC 4.2.2.-).	PL	Polysaccharide Lyases	2844.75
PL9_1	PL9's subfamily	PL	Polysaccharide Lyases	1100.33
PL9_2	PL9's subfamily	PL	Polysaccharide Lyases	1205
PL9_3	PL9's subfamily	PL	Polysaccharide Lyases	40.0833
PL9_4	PL9's subfamily	PL	Polysaccharide Lyases	61.25
