# Supplementary material for: Revealing the developmental characterization of rumen microbiome and its host in newly received cattle during receiving period contributes to formulating precise nutritional strategies
Source: Microbiome. 2023 Nov 3;11:238. doi: 10.1186/s40168-023-01682-z (PMC10623857; doi:10.1186/s40168-023-01682-z)
Supplement: Supplementary file 7 — Additional file 6: Table S6. Detailed differential rumen metabolites identified from the pairwise comparisons among the four groups. [file 40168_2023_1682_MOESM6_ESM.xlsx]

## Sheet: ACon vs BT
Table S6 Detailed differential rumen metabolites identified from the pairwise comparisons among the four groups
There were 188 differential rumen metabolites identified from the comparisons of ACon versus BT
ID	Metabolite	Metab ID	Formula	FC(ACon/BT)	P_value		Metabolite	FC(Acon/BT)	KEGG Pathway Description
neg_7330	Hawkinsin	metab_14847	C11H17NO6S	10.3538	3.642e-07		Thymine	0.8514	Pyrimidine metabolism
pos_3164	Imperialine	metab_3087	C27H43NO3	2.8118	4.778e-16		Gamma-Tocotrienol	1.0596	Ubiquinone and other terpenoid-quinone biosynthesis
pos_6697	2-[(7-hydroxy-1-oxo-1H-isochromen-3-yl)formamido]acetic acid	metab_6379	C12H9NO6	2.7004	0.0008479		(S)-10,16-Dihydroxyhexadecanoic acid	1.1151	Cutin, suberine and wax biosynthesis
pos_6385	Niveusin C	metab_6073	C20H26O7	1.9432	3.49e-06		Orotidylic acid	1.7044	Pyrimidine metabolism
pos_2170	Guanidineacetic acid	metab_2131	C3H7N3O2	1.8969	5.998e-15		Floionolic acid	1.1914	Cutin, suberine and wax biosynthesis
pos_6285	OMDM-1	metab_5973	C27H45NO3	1.7761	2.159e-09		P-Salicylic acid	0.9334	Bisphenol degradation
pos_6014	3-Epinobilin	metab_5711	C20H26O5	1.7186	0.0004638
neg_1880	Orotidylic acid	metab_9721	C10H13N2O11P	1.7044	6.081e-06
neg_1879	{3-[3-(3,4-dihydroxyphenyl)-3-oxoprop-1-en-1-yl]-6-hydroxy-2-methoxyphenyl}oxidanesulfonic acid	metab_9720	C16H14O9S	1.6282	0.0002017
pos_6465	Gamma-Glutamylisoleucine	metab_6151	C11H20N2O5	1.6175	0.0002743
pos_626	Glycyl-Serine	metab_617	C5H10N2O4	1.5698	1.892e-10
pos_3105	L-Pyridosine	metab_3030	C12H18N2O4	1.534	0.0152
neg_2513	3-[3,4-dihydroxy-2-(8-hydroxy-3,7-dimethylocta-2,6-dien-1-yl)phenyl]propanoic acid	metab_10340	C19H26O5	1.5325	2.38e-08
neg_6700	Ethyl (S)-3-hydroxybutyrate glucoside	metab_14238	C12H22O8	1.4998	0.01953
pos_5759	Fumonisin B1	metab_5470	C34H59NO15	1.4905	1.301e-07
neg_2390	3,4,5-trihydroxy-6-{[4-hydroxy-1-(7-methoxy-2-oxo-2H-chromen-8-yl)-3-methylidenebutan-2-yl]oxy}oxane-2-carboxylic acid	metab_10220	C21H24O11	1.4635	2.755e-06
neg_5187	Lysyl-Hydroxyproline	metab_12837	C11H21N3O4	1.4624	2.152e-07
pos_1415	Saringosterol 3-glucoside	metab_1396	C35H58O7	1.4502	0.007076
pos_2493	B-D-Glucopyranosiduronic acid	metab_2434	C15H21NO8	1.4156	0.001103
pos_621	Beta-Leucine	metab_612	C6H13NO2	1.3813	0.0002212
neg_3630	DG(14:1(9Z)/18:3(9Z,12Z,15Z)/0:0)	metab_11367	C35H60O5	1.38	5.161e-07
neg_1684	1-methyl 3-(3,4,5,6-tetrahydroxyoxan-2-yl)methyl propanedioate	metab_9535	C10H16O9	1.3637	0.04075
neg_3341	Lithocholate 3-O-glucuronide	metab_11110	C30H48O9	1.3298	2.208e-06
neg_5022	DG(14:0/18:3(9Z,12Z,15Z)/0:0)	metab_12686	C35H62O5	1.3109	3.56e-06
neg_5909	(R)-Pelletierine	metab_13476	C8H15NO	1.3071	0.01569
neg_3302	12-Hydroxyhexadecanoic acid	metab_11077	C16H32O3	1.2941	0.0003716
neg_2078	3-(3,5-dihydroxyphenyl)-1-propanoic acid sulphate	metab_9915	C9H10O7S	1.2816	0.001583
pos_7227	Glucuronolactone	metab_6880	C6H8O6	1.2764	4.121e-05
pos_5364	Ginsenoside Rh5	metab_5113	C37H64O9	1.2738	0.01016
pos_612	But-2-enoic acid	metab_603	C4H6O2	1.2572	0.01624
pos_7244	N-Acetylcadaverine	metab_6896	C7H16N2O	1.2567	6.036e-07
neg_1680	Stachyose	metab_9532	C24H42O21	1.2522	0.01681
pos_7820	3-Methyl-2-butenoic acid	metab_7427	C5H8O2	1.2381	0.004703
pos_7926	Histamine	metab_7518	C5H9N3	1.2373	0.008942
neg_1810	Norophthalmic acid	metab_9655	C10H17N3O6	1.2314	0.01467
pos_3030	12-Hydroxydodecanoic acid	metab_2956	C12H24O3	1.2295	1.642e-09
neg_3362	Annonisin	metab_11130	C35H62O8	1.2272	1.128e-05
neg_3653	1-(9Z-hexadecenoyl)-glycero-3-phosphate	metab_11384	C19H37O7P	1.2266	0.0004489
pos_4956	Narasin	metab_4764	C43H72O11	1.2241	0.007056
neg_2708	2-Ethyl-2-Hydroxybutyric acid	metab_10533	C6H12O3	1.222	0.004559
neg_3411	Deoxycholic acid	metab_11174	C24H40O4	1.2128	0.002881
neg_2412	3,4,5-trihydroxy-6-(2-methyl-3-phenylpropoxy)oxane-2-carboxylic acid	metab_10242	C16H22O7	1.2115	0.01647
pos_2877	Caffeoylputrescine	metab_2806	C13H18N2O3	1.2026	1.993e-05
pos_3230	N-Jasmonoylisoleucine	metab_3152	C18H29NO4	1.1937	0.0006875
neg_5141	Floionolic acid	metab_12792	C18H36O5	1.1914	0.0001711
neg_3564	Atemoyacin B	metab_11307	C35H62O7	1.1872	1.999e-05
pos_3077	11-[(2R)-3-[2-amino-3-methyl-4-(2-methyl-1,3-thiazol-4-yl)but-3-en-1-yl]-2-methyloxiran-2-yl]-3-hydroxy-4,4,6,8-tetramethyl-5-oxo-7-(sulfooxy)undecanoic acid	metab_3002	C27H44N2O9S2	1.1833	0.001482
neg_3821	4-Hydroxy-16,18-tritriacontanedione	metab_11524	C33H64O3	1.1822	9.352e-05
pos_813	6,12-bis(3,4-dihydroxyphenyl)-8,13-dihydroxy-3,11-dioxatricyclo[8.4.0.0?,?]tetradeca-1(10),2(7),8-trien-4-one	metab_802	C24H20O9	1.177	0.02806
neg_6171	N-Acetyl-D-phenylalanine	metab_13721	C11H13NO3	1.1769	0.02089
neg_6960	Gluconolactone	metab_14491	C6H10O6	1.1743	0.03668
pos_3420	Lansioside B	metab_3326	C36H58O8	1.1688	0.04801
pos_397	P-Tolualdehyde	metab_394	C8H8O	1.1641	8.88e-07
neg_5093	Muricin A	metab_12748	C35H64O7	1.1634	0.0002496
pos_7547	D-2-Aminobutyric acid	metab_7182	C4H9NO2	1.1609	0.008607
neg_2822	Carvacrol	metab_10642	C10H14O	1.1529	0.04283
neg_1823	N-Acetylneuraminic acid	metab_15852	C11H19NO9	1.1529	0.007467
neg_4953	Homodolicholide	metab_12628	C29H48O6	1.1485	0.0005753
pos_5747	Antibiotic X 14889A	metab_5458	C33H60O8	1.1482	0.02092
neg_5348	Squamocin B	metab_12975	C35H62O7	1.1386	0.000103
pos_6241	5,8-Epoxy-5,8-dihydro-10'-apo-b,y-carotene-3,10'-diol	metab_5930	C27H38O3	1.1365	2.84e-08
neg_3711	Cohibin A	metab_11426	C35H64O4	1.1365	0.02564
neg_3580	(9Z,11R,12S,13S,15Z)-12,13-Epoxy-11-hydroxy-9,15-octadecadienoic acid	metab_11322	C18H30O4	1.1337	0.002839
pos_3019	Homoanserine	metab_2945	C11H18N4O3	1.1332	0.0246
pos_6567	2-Naphthylamine	metab_6252	C10H9N	1.1318	7.493e-05
pos_1569	Nalpha-Acetyl-L-arginine	metab_1548	C8H16N4O3	1.1307	0.02816
pos_2449	3-Carboxy-4-methoxy-N-methyl-2-pyridone	metab_2392	C8H9NO4	1.1304	2.703e-09
pos_7883	L-Carnitine	metab_7479	C7H15NO3	1.1291	0.01026
pos_7533	2-Ethylacrylic acid	metab_7170	C5H8O2	1.1286	0.006414
pos_7544	N-Carboxyethyl-gamma-aminobutyric acid	metab_7180	C7H13NO4	1.1254	5.504e-05
pos_7532	L-Norvaline	metab_7169	C5H11NO2	1.1236	0.01178
neg_3773	7a-Hydroxy-5b-cholestan-3-one	metab_11479	C27H46O2	1.1233	0.0001079
pos_2395	Pyridoxine (Vitamin B6)	metab_2340	C8H11NO3	1.119	0.0001205
pos_3295	Sinaticin	metab_3213	C24H18O8	1.1173	0.004967
neg_6459	Crocin 3	metab_14006	C32H44O14	1.116	0.0002285
neg_812	(S)-10,16-Dihydroxyhexadecanoic acid	metab_8699	C16H32O4	1.1151	4.728e-07
neg_6543	Acetyl-DL-Leucine	metab_14085	C8H15NO3	1.113	0.0293
neg_3494	(E)-2-Octen-1-ol	metab_11249	C8H16O	1.1127	0.000283
neg_6039	3,4,5-trihydroxy-6-{4-[3-(5-methoxy-2,2-dimethyl-2H-chromen-6-yl)propanoyl]phenoxy}oxane-2-carboxylic acid	metab_13597	C27H30O10	1.1127	8.045e-05
pos_2968	Linocinnamarin	metab_2896	C16H20O8	1.1121	0.004551
pos_715	4-(Trimethylammonio)but-2-enoate	metab_705	C7H13NO2	1.11	0.01824
neg_3766	Stenocereol	metab_11472	C28H46O2	1.1084	0.00597
pos_2460	Guanidylic acid (guanosine monophosphate)	metab_2403	C10H14N5O8P	1.103	0.01222
neg_5773	3,4,5-trihydroxy-6-{[5-(4-methoxyphenyl)-2-methyl-3-oxopent-4-en-2-yl]oxy}oxane-2-carboxylic acid	metab_13358	C19H24O9	1.1007	0.008853
pos_5168	Narbonolide	metab_4937	C20H32O5	1.1001	0.0001821
neg_3617	1-Acetoxy-2-hydroxy-16-heptadecyn-4-one	metab_11355	C19H32O4	1.0992	0.007413
neg_6831	6-(hydroxymethyl)-7-methoxy-2H-chromen-2-one	metab_14367	C11H10O4	1.095	0.02
neg_6925	Aspartyl-Tyrosine	metab_14457	C13H16N2O6	1.0943	0.0004441
neg_3607	9(S)-HODE	metab_11347	C18H32O3	1.0918	0.007969
neg_2459	19-Hydroxydeacetylnomilinic acid 17-beta-D-glucopyranoside	metab_10288	C32H46O16	1.091	0.001994
neg_3367	Sanchinoside B1	metab_11134	C36H62O9	1.0895	0.000568
pos_3336	ETHOXYQUIN	metab_3252	C14H19NO	1.0891	0.004213
neg_3354	Ginsenoside M7cd	metab_11122	C36H62O10	1.0886	0.001146
pos_6531	L-phenylalanyl-L-proline	metab_6217	C14H18N2O3	1.0883	0.0234
neg_2251	Ethyl glucuronide	metab_10085	C8H14O7	1.0874	0.0005809
pos_877	Camelliagenin B	metab_864	C30H48O5	1.0862	0.001108
pos_3706	DG(20:1n9/0:0/18:2n6)	metab_3566	C42H76O5	1.0857	0.001245
pos_2978	Oxindole	metab_2906	C8H7NO	1.0823	0.0001748
pos_5101	DG(18:1(11Z)/22:2(13Z,16Z)/0:0)	metab_4880	C43H78O5	1.0815	0.002076
pos_5943	3-Methyl-1-phenyl-3-pentanol	metab_5642	C12H18O	1.0809	0.001604
pos_6517	2-Oxo-1,2-dihydroquinoline-4-carboxylate	metab_6203	C10H7NO3	1.0788	1.616e-05
neg_3594	(9S,10S)-9,10-dihydroxyoctadecanoate	metab_11335	C18H36O4	1.0742	1.062e-05
neg_3863	DG(15:0/18:0/0:0)	metab_11565	C36H70O5	1.0725	0.00019
neg_850	13(S)-HpODE	metab_8737	C18H32O4	1.0671	0.0002979
pos_3917	Gamma-Tocotrienol	metab_3753	C28H42O2	1.0596	3.991e-06
pos_1355	9,10-epoxy-13-hydroxy-11-octadecenoic acid	metab_1336	C18H32O4	1.0589	0.0004842
pos_2385	Nomega-Acetylhistamine	metab_2330	C7H11N3O	1.0576	0.000955
neg_922	5'-Carboxy-gamma-chromanol	metab_8808	C18H26O4	1.0517	4.467e-05
pos_63	(+/-)13-HpODE	metab_62	C18H32O4	1.0509	0.0006545
neg_620	2,3-Dihydroxybenzoic acid	metab_8509	C7H6O4	0.9535	0.000223
pos_331	Traumatic Acid	metab_329	C12H20O4	0.9531	2.864e-05
pos_5993	Miraxanthin-V	metab_5691	C17H18N2O6	0.9513	1.992e-07
pos_313	C12:4n-2,4,8,10	metab_311	C12H16O2	0.951	4.925e-06
pos_765	2-Indolecarboxylic acid	metab_754	C9H7NO2	0.9494	0.002571
pos_5862	Dehydrovomifoliol	metab_7887	C13H18O3	0.948	1.685e-05
neg_2556	1-(2-hydroxy-4-methoxyphenyl)-3-phenylpropan-1-one	metab_10383	C16H16O3	0.9476	2.779e-06
pos_1310	Isoalantolactone	metab_1293	C15H20O2	0.9465	2.756e-08
neg_3297	Hydroxyisonobilin	metab_11073	C20H26O6	0.9461	6.436e-07
pos_3811	Ganosporelactone A	metab_3652	C30H40O7	0.9446	2.683e-05
pos_3266	INDOLE-3-CARBINOL	metab_3185	C9H9NO	0.9444	0.006967
pos_2880	Trp derivative	metab_2809	C11H13NO4	0.9438	6.478e-06
pos_305	Cortol	metab_303	C21H36O5	0.941	0.01424
pos_5002	Physapubenolide	metab_4801	C30H40O8	0.9391	0.0001836
pos_3204	4-Methyl-1-phenyl-2-pentanol	metab_3127	C12H18O	0.9387	4.483e-06
pos_6568	Hexyl glucoside	metab_6253	C12H24O6	0.9382	4.397e-06
neg_3836	Cis-Uvariamicin IV	metab_11538	C37H68O5	0.9375	0.003317
pos_5855	Corchorifatty acid F	metab_5561	C18H32O5	0.9371	1.615e-05
neg_3348	13,14-dihydro-15-keto-PGE1	metab_11117	C20H34O5	0.9368	6.464e-08
pos_3462	6-Keto-prostaglandin F1a	metab_3363	C20H34O6	0.9366	1.918e-06
neg_5577	P-Salicylic acid	metab_13186	C7H6O3	0.9334	2.015e-07
pos_3001	P-Acetaminobenzaldehyde	metab_2927	C9H9NO2	0.9291	0.005219
pos_192	3,11,12-Trihydroxy-1(10)-spirovetiven-2-one	metab_190	C15H24O4	0.9273	9.179e-07
pos_5811	2,6-Dimethylnaphthalene	metab_5522	C12H12	0.9271	3.302e-05
pos_6996	L-Arogenate	metab_6659	C10H13NO5	0.9255	7.287e-06
pos_2475	3-Nitrotyrosine	metab_2417	C9H10N2O5	0.9231	5.414e-06
neg_5122	1,11-Undecanedicarboxylic acid	metab_12776	C13H24O4	0.9204	0.0001359
neg_5925	8-Deoxy-11,13-dihydroxygrosheimin	metab_13491	C15H20O5	0.9179	0.0001899
pos_7118	5-Acetamidovalerate	metab_6775	C7H13NO3	0.9172	0.0003928
pos_3616	20-Trihydroxy-leukotriene-B4	metab_3496	C20H32O7	0.9166	0.0001993
pos_2666	Asparaginyl-Valine	metab_2598	C9H17N3O4	0.9154	7.659e-07
neg_2987	3,4,5-trihydroxy-6-{[1-hydroxy-2-(phenylmethylidene)heptan-3-yl]oxy}oxane-2-carboxylic acid	metab_10797	C20H28O8	0.9133	0.000524
pos_5778	7-hydroxygranisetron	metab_5489	C18H24N4O2	0.9128	0.0006606
pos_2479	Homocitrulline	metab_2421	C7H15N3O3	0.9121	9.924e-07
pos_5966	(4R,5S,7R,11x)-11,12-Dihydroxy-1(10)-spirovetiven-2-one 12-glucoside	metab_5664	C21H34O8	0.9116	1.026e-05
neg_4914	Toxin T2 tetrol	metab_12592	C15H22O6	0.9105	0.01484
neg_3296	12,20-Dioxo-leukotriene B4	metab_11072	C20H28O5	0.9089	3.351e-09
pos_5220	Macrocarpal B	metab_4986	C28H40O6	0.9085	1.931e-05
pos_6694	N-Butylscopolamine metabolite	metab_6377	C12H21NO2	0.9082	9.401e-05
pos_852	(3beta,17alpha,23S)-17,23-Epoxy-3,29-dihydroxy-27-norlanosta-7,9(11)-diene-15,24-dione	metab_841	C29H42O5	0.9044	1.492e-06
pos_3386	11-Dehydro-thromboxane B2	metab_3294	C20H32O6	0.9044	0.001578
pos_1797	Dopaquinone	metab_1770	C9H9NO4	0.9035	5.967e-06
pos_6442	5-Hydroxy-3,4-dihydrocarbostyryl	metab_6129	C9H9NO2	0.9015	1.056e-07
neg_2472	3,4,5-trihydroxy-6-[(2E)-3-hydroxy-2-(phenylmethylidene)propoxy]oxane-2-carboxylic acid	metab_10300	C16H20O8	0.901	3.405e-08
neg_89	Inosine	metab_7980	C10H12N4O5	0.899	0.04456
neg_1992	Xanthosine	metab_9831	C10H12N4O6	0.8749	0.03736
neg_5177	3-alpha-Androstanediol glucuronide	metab_12827	C25H40O8	0.8745	1.191e-09
neg_6720	Diphenol glucuronide	metab_14258	C12H14O8	0.8722	9.2e-06
neg_6574	Indolylacryloylglycine	metab_14115	C13H12N2O3	0.8609	1.878e-09
pos_4991	Ganoderic acid F	metab_4792	C32H42O9	0.8594	0.01547
pos_5370	Ganoderenic acid E	metab_5117	C30H40O8	0.8591	0.000102
neg_2676	5'-Carboxy meloxicam	metab_10501	C14H11N3O6S2	0.8583	0.006007
pos_2670	Thymine	metab_2602	C5H6N2O2	0.8514	8.949e-07
pos_3467	6-dehydrotestosterone	metab_3368	C19H26O2	0.8241	1.947e-06
neg_5051	Gibberellin A74	metab_12711	C20H28O6	0.8228	5.938e-09
pos_3460	All-trans-4-oxoretinoic acid	metab_3362	C20H26O3	0.8221	1.053e-09
neg_6417	12-Oxo-20-trihydroxy-leukotriene B4	metab_13965	C20H30O7	0.8055	0.001337
pos_1406	15d PGD2	metab_1387	C20H30O4	0.7981	0.001956
pos_1267	8,11,14-Nonadecatriynoic acid	metab_1250	C19H26O2	0.7884	1.418e-07
pos_5039	Withaperuvin B	metab_4831	C28H40O9	0.7852	6.411e-06
neg_7115	Inosine 2',3'-cyclic phosphate	metab_14640	C10H11N4O7P	0.7849	0.02578
neg_6855	(R)-Pantothenic acid 4'-O-b-D-glucoside	metab_14390	C15H27NO10	0.7772	0.02665
pos_2512	13-Hydroxylupanine	metab_2453	C15H24N2O2	0.7738	0.01467
neg_3356	19-Oxotestosterone	metab_11124	C19H26O3	0.7724	1.949e-05
neg_2895	Caffeic Acid	metab_15849	C9H8O4	0.7683	3.364e-11
neg_4966	Pyrophaeophorbide a	metab_12641	C33H34N4O3	0.7309	2.594e-07
pos_5837	9'-Carboxy-gamma-tocotrienol	metab_5544	C23H32O4	0.7257	5.64e-08
pos_6659	1,4-Methylimidazoleacetic acid	metab_6342	C6H8N2O2	0.7103	1.285e-09
neg_2817	Isoeugenitin	metab_10637	C12H12O4	0.6829	4.412e-06
neg_2418	(1E)-1-(2-hydroxy-4-methoxyphenyl)pent-1-en-3-one	metab_10248	C12H14O3	0.6608	6.507e-13
neg_5108	TUBAIC ACID	metab_12763	C12H12O4	0.6576	1.03e-12
neg_6063	4-hydroxy-2-methoxy-3-(3-methylbut-2-en-1-yl)benzoic acid	metab_13621	C13H16O4	0.6015	0.008373
pos_1949	Blumealactone A	metab_1921	C20H28O6	0.5795	2.022e-06
neg_2887	(2RS,5RS)-(E)-2-(2-Phenylethenyl)-1,3-dioxan-5-ol	metab_10704	C12H14O3	0.5703	3.724e-10
pos_6893	Imidazole lactate	metab_6565	C6H8N2O3	0.569	3.554e-05
pos_4929	Rigin	metab_4741	C18H32N8O6	0.5523	6.034e-07
neg_6825	3,4,5-trihydroxy-6-[5-methoxy-2-(4-methyl-3-oxopent-1-en-1-yl)phenoxy]oxane-2-carboxylic acid	metab_14361	C19H24O9	0.5475	1.459e-06
neg_6586	Lipoyllysine	metab_14126	C14H26N2O3S2	0.2413	4.32e-15
neg_6019	Secoeremopetasitolide A	metab_13577	C19H26O7	0.2253	7.002e-17

## Sheet: A16Con vs BT
Table S6 Detailed differential rumen metabolites identified from the pairwise comparisons among the four groups
There were 225 differential rumen metabolites identified from the comparisons of A16Con versus BT
ID	Metabolite	Metab ID	Formula	FC(A16Con/BT)	P_value		Metabolite	FC(A16Con/BT)	KEGG Pathway Description
pos_2050	L-Ornithine	metab_2021	C5H12N2O2	6.1656	0.0001444		L-Ornithine	6.1656	Arginine biosynthesis；Arginine and proline metabolism；Glutathione metabolism
pos_3164	Imperialine	metab_3087	C27H43NO3	2.5714	4.821e-16		D-Ribulose 5-phosphate	1.2613	Vitamin B6 metabolism
neg_3691	CE(DiMe(11,3))	metab_11411	C47H78O3	2.0294	2.873e-13		Adenosine diphosphate ribose	1.1933	Purine metabolism
neg_5017	2-Hydroxylinolenic acid	metab_12681	C18H30O3	2.0129	7.095e-06		Xanthosine	1.1349	Purine metabolism
pos_1423	Momordicoside G	metab_1404	C37H60O8	1.8195	0.01024		1,3-Propanediamine	1.1306	beta-Alanine metabolism；Arginine and proline metabolism
pos_6285	OMDM-1	metab_5973	C27H45NO3	1.6111	2.466e-08		L-Glutamate	1.1198	Arginine biosynthesis；Arginine and proline metabolism；Glutathione metabolism
neg_3630	DG(14:1(9Z)/18:3(9Z,12Z,15Z)/0:0)	metab_11367	C35H60O5	1.5864	1.153e-09		L-4-Hydroxyglutamate semialdehyde	1.1192	Arginine and proline metabolism
neg_2513	3-[3,4-dihydroxy-2-(8-hydroxy-3,7-dimethylocta-2,6-dien-1-yl)phenyl]propanoic acid	metab_10340	C19H26O5	1.5286	3.287e-08		Uric acid	1.0958	Purine metabolism
neg_2138	Gentiobiosyl 2-methyl-6-oxo-2E,4E-heptadienoate	metab_9974	C20H30O13	1.5195	0.0004845		Spermine	1.0915	Pantothenate and CoA biosynthesis；Arginine and proline metabolism；beta-Alanine metabolism；Glutathione metabolism
neg_5022	DG(14:0/18:3(9Z,12Z,15Z)/0:0)	metab_12686	C35H62O5	1.5168	2.831e-09		N-Acetyl-L-glutamic acid	1.087	Arginine biosynthesis
pos_5759	Fumonisin B1	metab_5470	C34H59NO15	1.4928	0.0003724		Inosine	1.0817	Purine metabolism
neg_4889	8-Oxohexadecanoic acid	metab_12571	C16H30O3	1.4815	1.53e-07		Pantothenic Acid	1.0721	beta-Alanine metabolism；Pantothenate and CoA biosynthesis
pos_979	AM3102	metab_963	C21H41NO2	1.449	7.25e-08		Spermidine	1.0714	Arginine and proline metabolism；Glutathione metabolism；Biosynthesis of siderophore group nonribosomal peptides；beta-Alanine metabolism
neg_3411	Deoxycholic acid	metab_11174	C24H40O4	1.3888	5.8e-05		Pyridoxamine	0.9399	Vitamin B6 metabolism
pos_5364	Ginsenoside Rh5	metab_5113	C37H64O9	1.3554	0.002342		Cotinine glucuronide	0.9322	Zeatin biosynthesis
pos_7515	O2'-4a-cyclic-tetrahydrobiopterin	metab_7153	C9H13N5O3	1.3513	0.006126		4-Pyridoxic acid	0.9269	Vitamin B6 metabolism
pos_6163	Pectenolone	metab_5853	C40H52O3	1.3242	0.01033		CAMP	0.9182	Purine metabolism
pos_6831	M2 di-hydroxylated metabolite	metab_6506	C24H28FN3O3	1.3049	0.0001635		CGMP	0.9025	Purine metabolism
pos_813	6,12-bis(3,4-dihydroxyphenyl)-8,13-dihydroxy-3,11-dioxatricyclo[8.4.0.0?,?]tetradeca-1(10),2(7),8-trien-4-one	metab_802	C24H20O9	1.29	0.0002548		2,3-Dihydroxybenzoic acid	0.9	Benzoate degradation；Biosynthesis of siderophore group nonribosomal peptides
neg_3362	Annonisin	metab_11130	C35H62O8	1.2887	4.944e-08		Gentisic acid	0.893	Benzoate degradation
neg_3711	Cohibin A	metab_11426	C35H64O4	1.2859	9.286e-05		Adenine	0.8807	Purine metabolism；Zeatin biosynthesis
neg_2412	3,4,5-trihydroxy-6-(2-methyl-3-phenylpropoxy)oxane-2-carboxylic acid	metab_10242	C16H22O7	1.2855	2.938e-05		P-Salicylic acid	0.8751	Benzoate degradation; Vitamin B6 metabolism
pos_6799	Tyramine glucuronide	metab_6476	C14H19NO7	1.2834	0.001236		Adenosine 2',3'-cyclic phosphate	0.7893	Purine metabolism
neg_3580	(9Z,11R,12S,13S,15Z)-12,13-Epoxy-11-hydroxy-9,15-octadecadienoic acid	metab_11322	C18H30O4	1.2818	5.375e-09
pos_1666	Nicotinamide adenine dinucleotide (NAD)	metab_1642	C21H27N7O14P2	1.28	0.00232
pos_7526	D-Ribulose 5-phosphate	metab_7163	C5H11O8P	1.2613	0.02739
neg_3564	Atemoyacin B	metab_11307	C35H62O7	1.2549	4.859e-08
neg_5187	Lysyl-Hydroxyproline	metab_12837	C11H21N3O4	1.2505	3.557e-05
neg_3821	4-Hydroxy-16,18-tritriacontanedione	metab_11524	C33H64O3	1.2467	7.549e-06
pos_3597	Mubenin B	metab_3478	C41H66O11	1.2248	0.004655
neg_3460	DG(14:1n5/0:0/18:3n3)	metab_11217	C35H60O5	1.2127	7.14e-10
neg_5093	Muricin A	metab_12748	C35H64O7	1.2099	1.282e-06
pos_621	Beta-Leucine	metab_612	C6H13NO2	1.201	0.0008508
neg_5348	Squamocin B	metab_12975	C35H62O7	1.1998	9.393e-10
neg_7174	Adenosine diphosphate ribose	metab_14697	C15H23N5O14P2	1.1933	0.007506
pos_3030	12-Hydroxydodecanoic acid	metab_2956	C12H24O3	1.1911	3.574e-08
pos_3295	Sinaticin	metab_3213	C24H18O8	1.1881	9.723e-05
neg_5773	3,4,5-trihydroxy-6-{[5-(4-methoxyphenyl)-2-methyl-3-oxopent-4-en-2-yl]oxy}oxane-2-carboxylic acid	metab_13358	C19H24O9	1.1796	0.0001219
neg_3864	CE(16:1(9Z))	metab_11566	C43H74O2	1.1759	0.03471
neg_3367	Sanchinoside B1	metab_11134	C36H62O9	1.152	3.558e-09
neg_4953	Homodolicholide	metab_12628	C29H48O6	1.15	0.0001382
neg_3354	Ginsenoside M7cd	metab_11122	C36H62O10	1.1484	2.188e-07
pos_2552	Isobutyryl carnitine	metab_2492	C11H21NO4	1.148	7.109e-06
pos_2789	5'-Deoxy-5'-(methylthio)adenosine	metab_2718	C11H15N5O3S	1.148	0.0001372
pos_5747	Antibiotic X 14889A	metab_5458	C33H60O8	1.1438	0.02585
neg_3341	Lithocholate 3-O-glucuronide	metab_11110	C30H48O9	1.1379	0.003289
neg_1992	Xanthosine	metab_9831	C10H12N4O6	1.1349	0.01861
neg_3773	7a-Hydroxy-5b-cholestan-3-one	metab_11479	C27H46O2	1.1347	5.057e-05
pos_6465	Gamma-Glutamylisoleucine	metab_6151	C11H20N2O5	1.1339	0.001309
neg_6940	Melledonal A	metab_14471	C23H28O8	1.1333	0.02482
pos_8246	1,3-Propanediamine	metab_7829	C3H10N2	1.1306	0.00254
pos_6311	Phosphatidyl glycerol	metab_5999	C6H15O8P	1.1209	1.022e-05
neg_1553	L-Glutamate	metab_15851	C5H9NO4	1.1198	0.000988
pos_7520	L-4-Hydroxyglutamate semialdehyde	metab_7158	C5H9NO4	1.1192	0.0005089
neg_3766	Stenocereol	metab_11472	C28H46O2	1.1158	0.003814
neg_3018	(6beta,7alpha,12beta,13beta)-7-Hydroxy-11,16-dioxo-8,14-apianadien-22,6-olide	metab_10824	C23H28O5	1.1135	0.03028
neg_5001	25-Hydroxyvitamin D3-26,23-lactol	metab_12669	C27H42O4	1.106	0.01078
pos_3077	11-[(2R)-3-[2-amino-3-methyl-4-(2-methyl-1,3-thiazol-4-yl)but-3-en-1-yl]-2-methyloxiran-2-yl]-3-hydroxy-4,4,6,8-tetramethyl-5-oxo-7-(sulfooxy)undecanoic acid	metab_3002	C27H44N2O9S2	1.1049	0.03629
pos_4865	DG(15:0/18:4(6Z,9Z,12Z,15Z)/0:0)	metab_4685	C36H62O5	1.1039	0.002758
neg_3724	9-Oxohexadecanoic acid	metab_11438	C16H30O3	1.1012	0.003398
pos_5452	PE(14:1(9Z)/14:1(9Z))	metab_5192	C33H62NO8P	1.0988	0.0005901
pos_7146	Octopamine (p-Hydroxyphenylethanolamine)	metab_6803	C8H11NO2	1.0988	2.37e-08
pos_3917	Gamma-Tocotrienol	metab_3753	C28H42O2	1.0982	2.025e-07
neg_3863	DG(15:0/18:0/0:0)	metab_11565	C36H70O5	1.0981	6.189e-06
neg_2119	20-Hydroxy-leukotriene E4	metab_9955	C23H37NO6S	1.0975	0.00709
neg_6459	Crocin 3	metab_14006	C32H44O14	1.0966	4.75e-05
neg_1881	Uric acid	metab_9722	C5H4N4O3	1.0958	0.001198
pos_2288	Spermine	metab_2240	C10H26N4	1.0915	0.006854
neg_6925	Aspartyl-Tyrosine	metab_14457	C13H16N2O6	1.0914	0.0009854
pos_2449	3-Carboxy-4-methoxy-N-methyl-2-pyridone	metab_2392	C8H9NO4	1.0913	5.616e-07
pos_7255	7-Methylguanine	metab_7885	C6H7N5O	1.0889	0.00942
neg_1885	N-Acetyl-L-glutamic acid	metab_9726	C7H11NO5	1.087	2.583e-05
pos_3907	N-oleoyl isoleucine	metab_3743	C24H45NO3	1.0861	0.002512
pos_3905	DG(15:0/18:1(11Z)/0:0)	metab_3741	C36H68O5	1.0853	0.0008563
pos_7882	N1-Acetylspermidine	metab_7478	C9H21N3O	1.0847	0.002195
neg_1004	DG(18:2(9Z,12Z)/15:0/0:0)	metab_8889	C36H66O5	1.0843	0.000326
neg_6166	Batatasin III	metab_13716	C15H16O3	1.0837	0.00139
neg_89	Inosine	metab_7980	C10H12N4O5	1.0817	0.02077
neg_3799	Asitrilobin D	metab_11504	C37H68O7	1.0816	0.002317
pos_1567	THTC	metab_1546	C5H8O2S	1.081	0.0006859
pos_3581	3beta,7alpha-Dihydroxy-5-cholestenoate	metab_3466	C27H44O4	1.0793	0.005516
pos_7476	Isonicotinic acid	metab_7891	C6H5NO2	1.074	1.25e-05
pos_6517	2-Oxo-1,2-dihydroquinoline-4-carboxylate	metab_6203	C10H7NO3	1.0738	4.234e-05
neg_6148	Lamivudine-triphosphate	metab_13701	C8H14N3O12P3S	1.0738	2.885e-05
neg_812	(S)-10,16-Dihydroxyhexadecanoic acid	metab_8699	C16H32O4	1.0731	1.605e-05
pos_1816	Pantothenic Acid	metab_1789	C9H17NO5	1.0721	1.662e-05
pos_682	Spermidine	metab_672	C7H19N3	1.0714	7.566e-05
neg_3131	Gamma-Glutamyl-S-methylcysteine sulfoxide	metab_10927	C9H16N2O6S	1.0699	2.23e-06
neg_4843	Cyclostenol	metab_12526	C28H48O2	1.0655	0.001343
neg_5578	3,4,5-trihydroxy-6-{[14-hydroxy-3-methoxy-4-(3-methylbut-2-en-1-yl)-8,17-dioxatetracyclo[8.7.0.0?,?.0??,??]heptadeca-1(10),2(7),3,5,11(16),12,14-heptaen-5-yl]oxy}oxane-2-carboxylic acid	metab_13187	C27H28O11	1.0615	0.0007979
pos_65	Ent-5-J2-IsoP	metab_64	C20H30O4	1.0482	0.0001201
pos_63	(+/-)13-HpODE	metab_62	C18H32O4	1.0474	7.422e-07
pos_5595	Chalcolactone	metab_5319	C20H30O5	1.0473	9.915e-09
pos_73	Lubiminol	metab_72	C15H26O3	0.9535	6.318e-07
pos_6785	Nicotine glucuronide	metab_6464	C16H22N2O6	0.9483	6.694e-06
pos_6571	5,6-Dihydroxy-3-methyl-2-oxo-1,2,5,6-tetrahydroquinoline	metab_6256	C10H11NO3	0.9482	2.664e-05
pos_313	C12:4n-2,4,8,10	metab_311	C12H16O2	0.9448	6.912e-07
pos_6485	N-Acetyltyramine	metab_6171	C10H13NO2	0.9426	0.0005634
neg_2472	3,4,5-trihydroxy-6-[(2E)-3-hydroxy-2-(phenylmethylidene)propoxy]oxane-2-carboxylic acid	metab_10300	C16H20O8	0.9425	1.523e-05
neg_6896	Topaquinone	metab_14428	C9H9NO5	0.9421	0.0001203
pos_5002	Physapubenolide	metab_4801	C30H40O8	0.9406	9.717e-05
pos_6790	Pyridoxamine	metab_6469	C8H12N2O2	0.9399	5.748e-06
pos_305	Cortol	metab_303	C21H36O5	0.9392	0.01649
pos_3811	Ganosporelactone A	metab_3652	C30H40O7	0.9372	5.341e-05
pos_3204	4-Methyl-1-phenyl-2-pentanol	metab_3127	C12H18O	0.9366	6.899e-06
pos_5855	Corchorifatty acid F	metab_5561	C18H32O5	0.936	1.903e-05
pos_1310	Isoalantolactone	metab_1293	C15H20O2	0.9359	6.637e-08
pos_6777	N-ACETYLPROLINE	metab_6456	C7H11NO3	0.9325	0.0002525
neg_6239	(Z)-3-Oxo-2-(2-pentenyl)-1-cyclopenteneacetic acid	metab_13788	C12H16O3	0.9325	2.98e-06
neg_6421	Cotinine glucuronide	metab_13969	C16H20N2O7	0.9322	1e-05
neg_3348	13,14-dihydro-15-keto-PGE1	metab_11117	C20H34O5	0.9318	2.623e-09
pos_5967	12-hydroxy-3Z,6Z-dodecadienoic acid	metab_5665	C12H20O3	0.9282	0.002493
neg_6301	3,5,7-trihydroxy-2-phenyl-3,4-dihydro-2H-1-benzopyran-4-one	metab_13850	C15H12O5	0.927	0.0003864
neg_2062	4-Pyridoxic acid	metab_9899	C8H9NO4	0.9269	0.007321
pos_2880	Trp derivative	metab_2809	C11H13NO4	0.9257	3.428e-07
pos_6412	5-Hydroxyindoleacetaldehyde	metab_6100	C10H9NO2	0.9251	6.526e-05
pos_5778	7-hydroxygranisetron	metab_5489	C18H24N4O2	0.9245	0.0001943
pos_1717	1-Kestose	metab_1691	C18H32O16	0.9227	0.01007
pos_5943	3-Methyl-1-phenyl-3-pentanol	metab_5642	C12H18O	0.9223	0.0001551
pos_7296	Cytidine	metab_6947	C9H13N3O5	0.9222	0.00723
neg_2433	Osmundalactone	metab_10263	C6H8O3	0.9221	0.000241
pos_5220	Macrocarpal B	metab_4986	C28H40O6	0.9198	1.745e-05
pos_256	Cer(d20:0/16:0(2OH))	metab_254	C36H73NO4	0.9187	0.002143
neg_7132	CAMP	metab_14657	C10H12N5O6P	0.9182	0.002087
neg_3296	12,20-Dioxo-leukotriene B4	metab_11072	C20H28O5	0.9181	4.968e-08
neg_5177	3-alpha-Androstanediol glucuronide	metab_12827	C25H40O8	0.9172	2.365e-09
neg_2987	3,4,5-trihydroxy-6-{[1-hydroxy-2-(phenylmethylidene)heptan-3-yl]oxy}oxane-2-carboxylic acid	metab_10797	C20H28O8	0.917	0.00724
neg_401	Molybdopterin precursor Z	metab_8291	C10H12N5O7P	0.9162	0.009242
pos_5105	PS(18:4(6Z,9Z,12Z,15Z)/22:0)	metab_4884	C46H82NO10P	0.9157	0.004864
pos_6454	Indole-3-carboxaldehyde	metab_7890	C9H7NO	0.9145	0.0002477
pos_852	(3beta,17alpha,23S)-17,23-Epoxy-3,29-dihydroxy-27-norlanosta-7,9(11)-diene-15,24-dione	metab_841	C29H42O5	0.9128	2.647e-06
pos_2505	Phenylpropionylglycine	metab_2446	C11H13NO3	0.9096	1.884e-07
pos_6535	D-Biotin	metab_6221	C10H16N2O3S	0.9093	0.00423
pos_5811	2,6-Dimethylnaphthalene	metab_5522	C12H12	0.9092	5.464e-05
pos_6996	L-Arogenate	metab_6659	C10H13NO5	0.9091	8.09e-07
pos_2666	Asparaginyl-Valine	metab_2598	C9H17N3O4	0.9076	4.959e-08
pos_5966	(4R,5S,7R,11x)-11,12-Dihydroxy-1(10)-spirovetiven-2-one 12-glucoside	metab_5664	C21H34O8	0.9051	0.01213
neg_3297	Hydroxyisonobilin	metab_11073	C20H26O6	0.9047	7.496e-07
pos_2475	3-Nitrotyrosine	metab_2417	C9H10N2O5	0.9037	2.836e-06
neg_2121	3-Furoic acid	metab_9957	C5H4O3	0.9037	3.218e-06
pos_1625	CGMP	metab_1601	C10H12N5O7P	0.9025	0.008323
neg_6831	6-(hydroxymethyl)-7-methoxy-2H-chromen-2-one	metab_14367	C11H10O4	0.9023	0.0006348
neg_5721	Procurcumadiol	metab_13309	C15H22O3	0.9015	6.003e-05
neg_620	2,3-Dihydroxybenzoic acid	metab_8509	C7H6O4	0.9	1.11e-05
pos_3616	20-Trihydroxy-leukotriene-B4	metab_3496	C20H32O7	0.8999	0.006281
neg_2136	6-(alpha-D-Glucosaminyl)-1D-myo-inositol	metab_9972	C12H23NO10	0.899	0.002706
pos_2670	Thymine	metab_2602	C5H6N2O2	0.8979	2.752e-05
pos_2385	Nomega-Acetylhistamine	metab_2330	C7H11N3O	0.8978	3.177e-06
pos_996	Cer(d14:2(4E,6E)/18:1(9Z))	metab_980	C32H59NO3	0.8967	2.941e-05
pos_2772	4-Amino-4-deoxychorismic acid	metab_2701	C10H11NO5	0.8933	2.211e-05
neg_6585	Gentisic acid	metab_14125	C7H6O4	0.893	6.799e-06
neg_2892	3-[[5-Methyl-2-(1-methylethyl)cyclohexyl]oxy]-1,2-propanediol	metab_10709	C13H26O3	0.8928	0.0005997
pos_3830	Desglucocoroloside	metab_3669	C29H44O7	0.8915	0.02752
pos_7056	2-Acetyl-5-tetrahydroxybutyl Imidazole	metab_6716	C9H14N2O5	0.89	0.0001392
pos_2377	Levan	metab_7892	C18H32O16	0.89	0.02143
neg_5659	Taraxacolide 1-O-b-D-glucopyranoside	metab_13253	C21H32O9	0.89	0.004214
neg_1205	3-Galactosyllactose	metab_9083	C18H32O16	0.8891	0.008592
neg_3133	Ethyl (3R,5Z)-3-hydroxy-5-octenoate	metab_10929	C10H18O3	0.8864	0.0002286
neg_5925	8-Deoxy-11,13-dihydroxygrosheimin	metab_13491	C15H20O5	0.8859	6.345e-08
neg_6048	Dehydrocyanaropicrin	metab_13606	C19H20O6	0.8853	6.358e-05
neg_2661	3,4,5-trihydroxy-6-[(1-oxo-3-phenylpropan-2-yl)oxy]oxane-2-carboxylic acid	metab_10486	C15H18O8	0.8843	0.001706
neg_5104	3b-Hydroxy-6b-methoxy-7(11)-eremophilen-12,8a-olide	metab_12759	C16H24O4	0.8842	0.0001344
pos_103	2-Formaminobenzoylacetate	metab_102	C10H9NO4	0.8836	4.421e-06
pos_1797	Dopaquinone	metab_1770	C9H9NO4	0.8823	3.487e-09
neg_1690	Adenine	metab_9541	C5H5N5	0.8807	0.01112
pos_6442	5-Hydroxy-3,4-dihydrocarbostyryl	metab_6129	C9H9NO2	0.8805	9.929e-09
pos_6300	5-Hydroxyindoleacetic acid	metab_5988	C10H9NO3	0.8792	4.38e-06
neg_6574	Indolylacryloylglycine	metab_14115	C13H12N2O3	0.8771	7.769e-09
neg_5577	P-Salicylic acid	metab_13186	C7H6O3	0.8751	3.784e-09
neg_1810	Norophthalmic acid	metab_9655	C10H17N3O6	0.8737	0.01421
neg_3110	3,4,5-trihydroxy-6-[4-(4-methyl-3-oxopentyl)phenoxy]oxane-2-carboxylic acid	metab_10909	C18H24O8	0.872	0.0002333
pos_2479	Homocitrulline	metab_2421	C7H15N3O3	0.8694	3.386e-09
pos_4847	N-Palmitoylsphingosine	metab_4667	C34H67NO3	0.8679	0.003602
pos_3019	Homoanserine	metab_2945	C11H18N4O3	0.8658	6.69e-05
neg_2078	3-(3,5-dihydroxyphenyl)-1-propanoic acid sulphate	metab_9915	C9H10O7S	0.8648	0.009678
pos_6694	N-Butylscopolamine metabolite	metab_6377	C12H21NO2	0.8634	2.541e-07
pos_5370	Ganoderenic acid E	metab_5117	C30H40O8	0.8586	3.698e-05
pos_7118	5-Acetamidovalerate	metab_6775	C7H13NO3	0.8583	1.656e-06
neg_5377	19-Norandrosterone	metab_13002	C18H28O2	0.8532	0.0001461
neg_3356	19-Oxotestosterone	metab_11124	C19H26O3	0.8443	1.34e-06
pos_2822	3'-Methoxyfukiic acid	metab_2751	C12H14O8	0.8435	0.04746
neg_2329	Xanthurenic acid	metab_10160	C10H7NO4	0.8369	2.355e-05
neg_3102	Lucidenic acid N	metab_10903	C27H40O6	0.8362	0.01042
pos_3386	11-Dehydro-thromboxane B2	metab_3294	C20H32O6	0.8331	0.0188
neg_5051	Gibberellin A74	metab_12711	C20H28O6	0.8294	2.243e-09
neg_7248	5'-Hydroxymethyl meloxicam	metab_14767	C14H13N3O5S2	0.8279	0.03929
neg_517	Xi-2,3-Dihydro-3,5-dihydroxy-6-methyl-4H-pyran-4-one	metab_8407	C7H10O4	0.8184	1.126e-05
neg_7072	Diadenosine diphosphate	metab_14599	C20H26N10O13P2	0.806	0.006139
neg_2822	Carvacrol	metab_10642	C10H14O	0.8029	0.0007618
pos_3467	6-dehydrotestosterone	metab_3368	C19H26O2	0.7978	4.069e-08
pos_1406	15d PGD2	metab_1387	C20H30O4	0.7967	0.005017
neg_6720	Diphenol glucuronide	metab_14258	C12H14O8	0.7965	0.0002186
pos_7379	Arabinosylhypoxanthine	metab_7027	C10H12N4O5	0.7902	0.002101
pos_6942	Adenosine 2',3'-cyclic phosphate	metab_6610	C10H12N5O6P	0.7893	0.01677
neg_4914	Toxin T2 tetrol	metab_12592	C15H22O6	0.7837	0.001534
neg_3401	Lucyin A	metab_11166	C30H46O5	0.7729	0.004882
pos_1267	8,11,14-Nonadecatriynoic acid	metab_1250	C19H26O2	0.7721	1.557e-07
pos_3336	ETHOXYQUIN	metab_3252	C14H19NO	0.7654	7.894e-05
pos_3460	All-trans-4-oxoretinoic acid	metab_3362	C20H26O3	0.7628	5.71e-11
pos_2633	Cyclic GMP-AMP	metab_2566	C20H24N10O13P2	0.7503	0.005302
pos_6526	DHAP(10:0)	metab_6212	C13H25O7P	0.7479	0.002803
pos_5039	Withaperuvin B	metab_4831	C28H40O9	0.7415	5.549e-05
neg_2895	Caffeic Acid	metab_15849	C9H8O4	0.7224	5.567e-13
pos_2667	Furaneol 4-(6-malonylglucoside)	metab_2599	C15H20O11	0.722	4.55e-05
pos_2341	3,4,5-trihydroxy-6-{[3-(3,4,5-trihydroxyphenyl)prop-2-enoyl]oxy}oxane-2-carboxylic acid	metab_2287	C15H16O11	0.7217	0.001557
neg_4966	Pyrophaeophorbide a	metab_12641	C33H34N4O3	0.7185	3.54e-08
neg_6092	(1E,4Z,6a,8b,10a)-8-Angeloyloxy-10,15-dihydroxy-3-oxo-1,4,11(13)-germacratrien-12,6-olide	metab_13647	C20H24O7	0.7101	1.708e-05
pos_6659	1,4-Methylimidazoleacetic acid	metab_6342	C6H8N2O2	0.7055	1.479e-09
pos_7320	DIMBOA-Glc	metab_6970	C15H19NO10	0.6979	2.642e-05
neg_6095	(-)-Wikstromol	metab_13650	C20H22O7	0.6956	0.0002341
neg_5108	TUBAIC ACID	metab_12763	C12H12O4	0.6522	6.309e-13
neg_2418	(1E)-1-(2-hydroxy-4-methoxyphenyl)pent-1-en-3-one	metab_10248	C12H14O3	0.6365	1.106e-05
pos_5837	9'-Carboxy-gamma-tocotrienol	metab_5544	C23H32O4	0.6197	0.001503
pos_6893	Imidazole lactate	metab_6565	C6H8N2O3	0.6083	7.939e-10
neg_2817	Isoeugenitin	metab_10637	C12H12O4	0.5788	5.649e-08
pos_4929	Rigin	metab_4741	C18H32N8O6	0.5659	5.414e-06
neg_2887	(2RS,5RS)-(E)-2-(2-Phenylethenyl)-1,3-dioxan-5-ol	metab_10704	C12H14O3	0.5477	1.954e-10
neg_6417	12-Oxo-20-trihydroxy-leukotriene B4	metab_13965	C20H30O7	0.5302	3.756e-07
neg_6063	4-hydroxy-2-methoxy-3-(3-methylbut-2-en-1-yl)benzoic acid	metab_13621	C13H16O4	0.5258	0.001341
pos_1949	Blumealactone A	metab_1921	C20H28O6	0.4729	1.866e-09
neg_6825	3,4,5-trihydroxy-6-[5-methoxy-2-(4-methyl-3-oxopent-1-en-1-yl)phenoxy]oxane-2-carboxylic acid	metab_14361	C19H24O9	0.4705	4.8e-12
pos_2512	13-Hydroxylupanine	metab_2453	C15H24N2O2	0.459	2.577e-06
pos_2387	3,4,5-trihydroxy-6-[(4-hydroxy-3-methylbut-2-enoyl)oxy]oxane-2-carboxylic acid	metab_2332	C11H16O9	0.338	0.0001609
neg_6019	Secoeremopetasitolide A	metab_13577	C19H26O7	0.2681	3.921e-08
neg_6586	Lipoyllysine	metab_14126	C14H26N2O3S2	0.2447	6.091e-14

## Sheet: A30Con vs BT
Table S6 Detailed differential rumen metabolites identified from the pairwise comparisons among the four groups
There were 229 differential rumen metabolites identified from the comparisons of A30Con versus BT
ID	Metabolite	Metab ID	Formula	FC(A30Con/BT)	P_value		Metabolite	FC(A30Con/BT)	KEGG Pathway Description
pos_1423	Momordicoside G	metab_1404	C37H60O8	1.9962	6.081e-05		Cholesterol glucuronide	1.2309	Pentose and glucuronate interconversions
neg_5017	2-Hydroxylinolenic acid	metab_12681	C18H30O3	1.7054	0.0001419		Cholic acid	1.2208	Primary bile acid biosynthesis
neg_3691	CE(DiMe(11,3))	metab_11411	C47H78O3	1.5924	0.0008725		Guanosine monophosphate	1.2059	Purine metabolism
neg_3411	Deoxycholic acid	metab_11174	C24H40O4	1.5456	6.195e-06		7a-Hydroxy-5b-cholestan-3-one	1.1462	Primary bile acid biosynthesis
neg_3630	DG(14:1(9Z)/18:3(9Z,12Z,15Z)/0:0)	metab_11367	C35H60O5	1.4538	8.674e-09		Uric acid	1.1428	Purine metabolism
pos_1415	Saringosterol 3-glucoside	metab_1396	C35H58O7	1.426	0.001586		Adenosine diphosphate ribose	1.1315	Purine metabolism
pos_5459	Oleamide	metab_5199	C18H35NO	1.4207	0.001933		Adenosine 2',3'-cyclic phosphate	1.1245	Purine metabolism
neg_2513	3-[3,4-dihydroxy-2-(8-hydroxy-3,7-dimethylocta-2,6-dien-1-yl)phenyl]propanoic acid	metab_10340	C19H26O5	1.3997	1.053e-06		Cyclic AMP	1.086	Purine metabolism
pos_3420	Lansioside B	metab_3326	C36H58O8	1.39	1.947e-06		2,3-Dihydroxybenzoic acid	0.8963	Benzoate degradation
neg_5022	DG(14:0/18:3(9Z,12Z,15Z)/0:0)	metab_12686	C35H62O5	1.3867	2.747e-08		P-Salicylic acid	0.8899	Benzoate degradation;Bisphenol degradation
pos_5364	Ginsenoside Rh5	metab_5113	C37H64O9	1.3748	0.0001709		Gentisic acid	0.8837	Benzoate degradation
neg_5187	Lysyl-Hydroxyproline	metab_12837	C11H21N3O4	1.3714	3.108e-07		Deoxyguanosine	0.8648	Purine metabolism
pos_5730	5,6-epoxy,18R-HEPE	metab_5442	C20H28O4	1.3697	0.002713		4-Pyridoxic acid	0.8527	Vitamin B6 metabolism
pos_5144	Octadecanamide	metab_4916	C18H37NO	1.3015	0.007874		D-Ribulose 5-phosphate	0.8316	Vitamin B6 metabolism;Pentose phosphate pathway;Pentose and glucuronate interconversions
pos_5723	Descladinose roxithromycin	metab_5435	C33H62N2O12	1.2987	0.005833		Gluconic acid	0.7652	Pentose phosphate pathway
pos_5747	Antibiotic X 14889A	metab_5458	C33H60O8	1.2697	9.809e-05
neg_2138	Gentiobiosyl 2-methyl-6-oxo-2E,4E-heptadienoate	metab_9974	C20H30O13	1.2574	0.03165
pos_6831	M2 di-hydroxylated metabolite	metab_6506	C24H28FN3O3	1.2508	0.0002214
pos_3597	Mubenin B	metab_3478	C41H66O11	1.2454	0.001453
neg_3362	Annonisin	metab_11130	C35H62O8	1.2353	8.911e-07
pos_5724	Cholesterol glucuronide	metab_5436	C33H54O7	1.2309	0.003068
neg_2412	3,4,5-trihydroxy-6-(2-methyl-3-phenylpropoxy)oxane-2-carboxylic acid	metab_10242	C16H22O7	1.2276	0.0006926
neg_3564	Atemoyacin B	metab_11307	C35H62O7	1.2272	1.443e-07
neg_5358	Cholic acid	metab_12985	C24H40O5	1.2208	0.002042
neg_3580	(9Z,11R,12S,13S,15Z)-12,13-Epoxy-11-hydroxy-9,15-octadecadienoic acid	metab_11322	C18H30O4	1.2206	6.145e-08
neg_7172	Guanosine diphosphate adenosine	metab_14695	C20H26N10O14P2	1.2192	0.001573
pos_813	6,12-bis(3,4-dihydroxyphenyl)-8,13-dihydroxy-3,11-dioxatricyclo[8.4.0.0?,?]tetradeca-1(10),2(7),8-trien-4-one	metab_802	C24H20O9	1.2147	0.0006172
neg_3653	1-(9Z-hexadecenoyl)-glycero-3-phosphate	metab_11384	C19H37O7P	1.2131	0.02531
neg_3018	(6beta,7alpha,12beta,13beta)-7-Hydroxy-11,16-dioxo-8,14-apianadien-22,6-olide	metab_10824	C23H28O5	1.2074	0.0003209
neg_7070	Guanosine monophosphate	metab_14597	C10H14N5O8P	1.2059	0.02992
neg_5093	Muricin A	metab_12748	C35H64O7	1.205	1.653e-06
pos_1666	Nicotinamide adenine dinucleotide (NAD)	metab_1642	C21H27N7O14P2	1.1891	0.01247
neg_5773	3,4,5-trihydroxy-6-{[5-(4-methoxyphenyl)-2-methyl-3-oxopent-4-en-2-yl]oxy}oxane-2-carboxylic acid	metab_13358	C19H24O9	1.1886	1.51e-05
pos_3295	Sinaticin	metab_3213	C24H18O8	1.1879	2.333e-05
neg_7066	Cytidine monophosphate N-acetylneuraminic acid	metab_14594	C20H31N4O16P	1.1829	0.03722
neg_2358	Dihydrosuberenol	metab_10189	C15H18O4	1.1693	0.01246
pos_5759	Fumonisin B1	metab_5470	C34H59NO15	1.1659	0.03938
neg_5348	Squamocin B	metab_12975	C35H62O7	1.1647	1.69e-08
pos_621	Beta-Leucine	metab_612	C6H13NO2	1.1629	0.002536
neg_4889	8-Oxohexadecanoic acid	metab_12571	C16H30O3	1.1511	0.008896
neg_3773	7a-Hydroxy-5b-cholestan-3-one	metab_11479	C27H46O2	1.1462	9.237e-06
neg_7248	5'-Hydroxymethyl meloxicam	metab_14767	C14H13N3O5S2	1.1431	0.007983
neg_1881	Uric acid	metab_9722	C5H4N4O3	1.1428	0.0001268
pos_6311	Phosphatidyl glycerol	metab_5999	C6H15O8P	1.1366	5.321e-05
neg_3766	Stenocereol	metab_11472	C28H46O2	1.1365	0.001034
neg_7174	Adenosine diphosphate ribose	metab_14697	C15H23N5O14P2	1.1315	0.03063
pos_6942	Adenosine 2',3'-cyclic phosphate	metab_6610	C10H12N5O6P	1.1245	0.04245
pos_3077	11-[(2R)-3-[2-amino-3-methyl-4-(2-methyl-1,3-thiazol-4-yl)but-3-en-1-yl]-2-methyloxiran-2-yl]-3-hydroxy-4,4,6,8-tetramethyl-5-oxo-7-(sulfooxy)undecanoic acid	metab_3002	C27H44N2O9S2	1.1222	0.02228
neg_5656	3,4,5-trihydroxy-6-(3-phenyloxirane-2-carbonyloxy)oxane-2-carboxylic acid	metab_13251	C15H16O9	1.1204	0.00306
neg_3367	Sanchinoside B1	metab_11134	C36H62O9	1.1166	4.198e-07
pos_3030	12-Hydroxydodecanoic acid	metab_2956	C12H24O3	1.1155	1.332e-05
neg_6039	3,4,5-trihydroxy-6-{4-[3-(5-methoxy-2,2-dimethyl-2H-chromen-6-yl)propanoyl]phenoxy}oxane-2-carboxylic acid	metab_13597	C27H30O10	1.1143	0.0003614
pos_4953	Ganoderenic acid D	metab_4763	C30H40O7	1.11	0.004857
neg_3354	Ginsenoside M7cd	metab_11122	C36H62O10	1.1073	8.303e-06
pos_6535	D-Biotin	metab_6221	C10H16N2O3S	1.1061	0.0005505
neg_812	(S)-10,16-Dihydroxyhexadecanoic acid	metab_8699	C16H32O4	1.1061	3.255e-07
neg_6148	Lamivudine-triphosphate	metab_13701	C8H14N3O12P3S	1.106	0.0003068
neg_664	(2-methoxy-2-{2-oxo-2H-furo[2,3-h]chromen-8-yl}propoxy)sulfonic acid	metab_8553	C15H14O8S	1.1039	1.56e-05
pos_781	7-hydroxy-2-(4-hydroxyphenyl)-5-methoxy-6,8-dimethyl-3,4-dihydro-2H-1-benzopyran-4-one	metab_770	C18H18O5	1.1031	0.0007782
pos_2460	Guanidylic acid (guanosine monophosphate)	metab_2403	C10H14N5O8P	1.1028	0.002389
neg_3821	4-Hydroxy-16,18-tritriacontanedione	metab_11524	C33H64O3	1.1024	0.004146
pos_3424	Cis-Resveratrol 3-O-glucuronide	metab_3330	C20H20O9	1.0995	0.0003269
neg_6166	Batatasin III	metab_13716	C15H16O3	1.098	0.000886
neg_7072	Diadenosine diphosphate	metab_14599	C20H26N10O13P2	1.0936	0.006878
neg_3122	[7-hydroxy-3-(2-hydroxy-4-methoxyphenyl)-3,4-dihydro-2H-1-benzopyran-4-yl]oxidanesulfonic acid	metab_10919	C16H16O8S	1.0901	0.0003589
neg_5578	3,4,5-trihydroxy-6-{[14-hydroxy-3-methoxy-4-(3-methylbut-2-en-1-yl)-8,17-dioxatetracyclo[8.7.0.0?,?.0??,??]heptadeca-1(10),2(7),3,5,11(16),12,14-heptaen-5-yl]oxy}oxane-2-carboxylic acid	metab_13187	C27H28O11	1.0893	1.902e-05
neg_2944	5-hydroxy-3-[(1E)-3-hydroxybut-1-en-1-yl]-1H-isochromen-1-one	metab_10759	C13H12O4	1.0891	0.0001498
neg_2874	3-(1,2-dihydroxybut-3-en-1-yl)-1H-isochromen-1-one	metab_10692	C13H12O4	1.0878	0.002607
pos_2587	Cyclic AMP	metab_2521	C10H12N5O6P	1.086	0.005657
neg_6459	Crocin 3	metab_14006	C32H44O14	1.0852	0.0004911
neg_3131	Gamma-Glutamyl-S-methylcysteine sulfoxide	metab_10927	C9H16N2O6S	1.0841	4.545e-07
neg_4843	Cyclostenol	metab_12526	C28H48O2	1.0835	5.887e-05
neg_3460	DG(14:1n5/0:0/18:3n3)	metab_11217	C35H60O5	1.0833	3.03e-07
pos_3287	3,4,5-trihydroxy-6-[2-hydroxy-1-(1-oxo-1H-isochromen-3-yl)butoxy]oxane-2-carboxylic acid	metab_3205	C19H22O10	1.0827	0.0005395
pos_5452	PE(14:1(9Z)/14:1(9Z))	metab_5192	C33H62NO8P	1.0814	9.902e-06
pos_2552	Isobutyryl carnitine	metab_2492	C11H21NO4	1.0799	0.0008488
neg_2666	6-({3-[(1E)-buta-1,3-dien-1-yl]-1-oxo-1H-isochromen-5-yl}oxy)-3,4,5-trihydroxyoxane-2-carboxylic acid	metab_10491	C19H18O9	1.0723	0.0008571
neg_985	1-[2-(2H-1,3-benzodioxol-5-yl)-1-benzofuran-5-yl]propane-1,3-diol	metab_8871	C18H16O5	1.0721	3.661e-05
pos_1016	Ethylene glycol distearate	metab_1000	C38H74O4	1.0704	6.217e-05
neg_894	Dodecanedioic acid	metab_15850	C12H22O4	0.9536	0.0002483
pos_3681	PGB3	metab_3550	C20H28O4	0.9461	7.899e-06
pos_397	P-Tolualdehyde	metab_394	C8H8O	0.9441	9.789e-05
pos_303	7,10-Hexadecadiynoic acid	metab_301	C16H24O2	0.9388	3.147e-05
pos_1453	4,4alpha,5,6-Tetrahydro-7-methyl-2(3H)-naphthalenone	metab_1434	C11H14O	0.9354	0.0003597
pos_2880	Trp derivative	metab_2809	C11H13NO4	0.9349	9.631e-06
pos_73	Lubiminol	metab_72	C15H26O3	0.9348	3.481e-05
pos_6675	P-Acetamidophenol (Acetaminophen, Tylenol)	metab_6358	C8H9NO2	0.9343	1.06e-05
pos_3462	6-Keto-prostaglandin F1a	metab_3363	C20H34O6	0.9334	0.0006318
pos_6996	L-Arogenate	metab_6659	C10H13NO5	0.9322	0.0001967
neg_3836	Cis-Uvariamicin IV	metab_11538	C37H68O5	0.9307	0.0004916
pos_300	2,4,7-decatrienal	metab_298	C10H14O	0.9282	1.378e-05
pos_6244	Benzenemethanol, 2-(2-hydroxypropoxy)-3-methyl-	metab_5933	C11H16O3	0.9281	6.985e-05
pos_6334	C12:5n-1,3,5,7,9	metab_6022	C12H14O2	0.9277	0.0006487
pos_5252	Jasmolone	metab_5013	C11H16O2	0.9275	2.501e-06
neg_2251	Ethyl glucuronide	metab_10085	C8H14O7	0.9272	0.009125
pos_2505	Phenylpropionylglycine	metab_2446	C11H13NO3	0.9265	2.198e-06
pos_311	Zedoarondiol	metab_309	C15H24O3	0.9261	1.349e-05
pos_764	Iridodial	metab_753	C10H16O2	0.9254	4.861e-05
neg_3348	13,14-dihydro-15-keto-PGE1	metab_11117	C20H34O5	0.9246	5.18e-07
pos_996	Cer(d14:2(4E,6E)/18:1(9Z))	metab_980	C32H59NO3	0.9244	0.003631
pos_1797	Dopaquinone	metab_1770	C9H9NO4	0.9241	9.749e-06
pos_1388	C9:2n-2,4	metab_1369	C9H14O2	0.9232	2.228e-07
pos_6485	N-Acetyltyramine	metab_6171	C10H13NO2	0.9226	5.602e-05
pos_765	2-Indolecarboxylic acid	metab_754	C9H7NO2	0.9221	9.255e-05
pos_2443	Threoninyl-Proline	metab_2386	C9H16N2O4	0.9221	0.0001923
pos_6777	N-ACETYLPROLINE	metab_6456	C7H11NO3	0.9219	0.0002396
pos_5862	Dehydrovomifoliol	metab_7887	C13H18O3	0.9191	8.999e-05
pos_6785	Nicotine glucuronide	metab_6464	C16H22N2O6	0.9189	8.075e-05
pos_715	4-(Trimethylammonio)but-2-enoate	metab_705	C7H13NO2	0.9177	0.000318
pos_3811	Ganosporelactone A	metab_3652	C30H40O7	0.9174	1.525e-06
pos_305	Cortol	metab_303	C21H36O5	0.917	0.001961
pos_2772	4-Amino-4-deoxychorismic acid	metab_2701	C10H11NO5	0.9154	0.000313
pos_1717	1-Kestose	metab_1691	C18H32O16	0.9147	0.003294
pos_3376	PA(18:0/0:0)	metab_3286	C21H43O7P	0.9141	0.0004082
neg_6227	(1beta,2beta,5beta)-p-Menth-3-ene-1,2,5-triol	metab_13776	C10H18O3	0.911	4.328e-05
pos_5993	Miraxanthin-V	metab_5691	C17H18N2O6	0.9099	7.016e-05
neg_2433	Osmundalactone	metab_10263	C6H8O3	0.9084	2.683e-05
pos_1310	Isoalantolactone	metab_1293	C15H20O2	0.9083	5.145e-06
neg_5122	1,11-Undecanedicarboxylic acid	metab_12776	C13H24O4	0.9053	6.899e-05
neg_6168	9-Oxo-nonanoic acid	metab_13718	C9H16O3	0.9049	2.427e-05
pos_6442	5-Hydroxy-3,4-dihydrocarbostyryl	metab_6129	C9H9NO2	0.9024	6.501e-07
pos_6357	Trigoforin	metab_6045	C12H12O2	0.9011	0.007212
pos_313	C12:4n-2,4,8,10	metab_311	C12H16O2	0.901	2.52e-07
neg_6896	Topaquinone	metab_14428	C9H9NO5	0.9002	0.0001028
pos_1047	1-Palmitoyl-2-linoleoyl PE	metab_1031	C39H74NO8P	0.8986	0.001221
pos_6079	(3'x,5'a,9'x,10'b)-O-(6-Oxo-7-drimen-11-yl)umbelliferone	metab_5771	C24H28O4	0.8977	0.003441
neg_620	2,3-Dihydroxybenzoic acid	metab_8509	C7H6O4	0.8963	8.451e-06
pos_6468	1-Octen-3-yl glucoside	metab_6154	C14H26O6	0.8962	0.0006007
pos_3204	4-Methyl-1-phenyl-2-pentanol	metab_3127	C12H18O	0.8961	3.87e-06
pos_256	Cer(d20:0/16:0(2OH))	metab_254	C36H73NO4	0.8942	0.0208
neg_5721	Procurcumadiol	metab_13309	C15H22O3	0.8941	0.0004291
pos_2475	3-Nitrotyrosine	metab_2417	C9H10N2O5	0.8936	0.0003839
pos_331	Traumatic Acid	metab_329	C12H20O4	0.8935	4.478e-07
pos_7056	2-Acetyl-5-tetrahydroxybutyl Imidazole	metab_6716	C9H14N2O5	0.8931	0.008857
pos_6454	Indole-3-carboxaldehyde	metab_7890	C9H7NO	0.8931	3.589e-05
neg_5595	(S)-9-Hydroxy-10-undecenoic acid	metab_13201	C11H20O3	0.8918	3.345e-06
neg_5577	P-Salicylic acid	metab_13186	C7H6O3	0.8899	1.494e-08
neg_2121	3-Furoic acid	metab_9957	C5H4O3	0.8894	3.19e-07
pos_1347	(3beta,15alpha,22S,24E)-3,15,22-Trihydroxylanosta-7,9(11),24-trien-26-oic acid	metab_1328	C30H46O5	0.8887	5.572e-05
neg_1207	N2-Acetyl-L-ornithine	metab_9085	C7H14N2O3	0.8879	0.01151
neg_6574	Indolylacryloylglycine	metab_14115	C13H12N2O3	0.8876	5.235e-09
neg_2472	3,4,5-trihydroxy-6-[(2E)-3-hydroxy-2-(phenylmethylidene)propoxy]oxane-2-carboxylic acid	metab_10300	C16H20O8	0.8865	3.648e-05
neg_5177	3-alpha-Androstanediol glucuronide	metab_12827	C25H40O8	0.8862	3.336e-08
pos_6610	Dopamine glucuronide	metab_6293	C14H19NO8	0.8847	0.008156
neg_3297	Hydroxyisonobilin	metab_11073	C20H26O6	0.8846	1.027e-06
neg_6585	Gentisic acid	metab_14125	C7H6O4	0.8837	3.502e-06
neg_6421	Cotinine glucuronide	metab_13969	C16H20N2O7	0.8833	1.39e-05
pos_852	(3beta,17alpha,23S)-17,23-Epoxy-3,29-dihydroxy-27-norlanosta-7,9(11)-diene-15,24-dione	metab_841	C29H42O5	0.8821	6.69e-06
neg_7029	Gamma-Glutamylproline	metab_14557	C10H16N2O5	0.88	0.003085
pos_7296	Cytidine	metab_6947	C9H13N3O5	0.8785	0.0001928
pos_6568	Hexyl glucoside	metab_6253	C12H24O6	0.8781	0.003039
pos_5855	Corchorifatty acid F	metab_5561	C18H32O5	0.8772	2.757e-05
neg_1843	2-Hydroxyadenine	metab_9685	C5H5N5O	0.8764	0.007756
neg_2987	3,4,5-trihydroxy-6-{[1-hydroxy-2-(phenylmethylidene)heptan-3-yl]oxy}oxane-2-carboxylic acid	metab_10797	C20H28O8	0.8759	0.0001059
pos_3386	11-Dehydro-thromboxane B2	metab_3294	C20H32O6	0.875	0.000728
pos_2666	Asparaginyl-Valine	metab_2598	C9H17N3O4	0.8744	2.446e-05
neg_3296	12,20-Dioxo-leukotriene B4	metab_11072	C20H28O5	0.8742	2.979e-08
pos_5943	3-Methyl-1-phenyl-3-pentanol	metab_5642	C12H18O	0.8728	4.246e-06
pos_5967	12-hydroxy-3Z,6Z-dodecadienoic acid	metab_5665	C12H20O3	0.8674	4.21e-05
pos_5954	5-Phenyl-1-pentanol	metab_5652	C11H16O	0.8667	3.164e-06
neg_7036	Deoxyguanosine	metab_14564	C10H13N5O4	0.8648	0.001428
pos_4991	Ganoderic acid F	metab_4792	C32H42O9	0.8628	0.0001352
pos_7379	Arabinosylhypoxanthine	metab_7027	C10H12N4O5	0.8595	0.01848
neg_5377	19-Norandrosterone	metab_13002	C18H28O2	0.8563	0.0001347
pos_3266	INDOLE-3-CARBINOL	metab_3185	C9H9NO	0.8537	8.755e-06
neg_2062	4-Pyridoxic acid	metab_9899	C8H9NO4	0.8527	8.517e-06
neg_2136	6-(alpha-D-Glucosaminyl)-1D-myo-inositol	metab_9972	C12H23NO10	0.8527	0.002369
pos_877	Camelliagenin B	metab_864	C30H48O5	0.8526	0.0001635
neg_2078	3-(3,5-dihydroxyphenyl)-1-propanoic acid sulphate	metab_9915	C9H10O7S	0.8519	0.00708
pos_7852	(3,4,5,6-tetrahydroxyoxan-2-yl)methyl acetate	metab_7451	C8H14O7	0.8512	0.000128
pos_3230	N-Jasmonoylisoleucine	metab_3152	C18H29NO4	0.8487	0.0004777
pos_3019	Homoanserine	metab_2945	C11H18N4O3	0.8484	0.01025
pos_2479	Homocitrulline	metab_2421	C7H15N3O3	0.8467	1.084e-07
pos_2385	Nomega-Acetylhistamine	metab_2330	C7H11N3O	0.8452	3.333e-08
pos_7118	5-Acetamidovalerate	metab_6775	C7H13NO3	0.8452	2.944e-08
neg_6239	(Z)-3-Oxo-2-(2-pentenyl)-1-cyclopenteneacetic acid	metab_13788	C12H16O3	0.8377	1.476e-07
pos_5778	7-hydroxygranisetron	metab_5489	C18H24N4O2	0.8368	0.0006834
pos_1857	1-(3-Methylbutanoyl)-6-apiosylglucose	metab_1830	C16H28O11	0.832	0.008146
pos_7526	D-Ribulose 5-phosphate	metab_7163	C5H11O8P	0.8316	0.00966
pos_103	2-Formaminobenzoylacetate	metab_102	C10H9NO4	0.8301	1.445e-06
neg_5925	8-Deoxy-11,13-dihydroxygrosheimin	metab_13491	C15H20O5	0.8296	6.818e-08
pos_5811	2,6-Dimethylnaphthalene	metab_5522	C12H12	0.8272	5.819e-06
pos_6300	5-Hydroxyindoleacetic acid	metab_5988	C10H9NO3	0.8266	8.868e-08
pos_5930	N-cis-tetradec-9Z-enoyl-L-Homoserine lactone	metab_5630	C18H31NO3	0.8238	5.461e-06
neg_2329	Xanthurenic acid	metab_10160	C10H7NO4	0.8148	1.539e-05
neg_6700	Ethyl (S)-3-hydroxybutyrate glucoside	metab_14238	C12H22O8	0.8142	0.006812
pos_6694	N-Butylscopolamine metabolite	metab_6377	C12H21NO2	0.8138	1.621e-07
neg_3133	Ethyl (3R,5Z)-3-hydroxy-5-octenoate	metab_10929	C10H18O3	0.8138	6.742e-06
pos_5039	Withaperuvin B	metab_4831	C28H40O9	0.8131	8.914e-07
neg_2275	Chlorogenic Acid	metab_10108	C16H18O9	0.81	0.000682
neg_3356	19-Oxotestosterone	metab_11124	C19H26O3	0.8035	6.394e-08
neg_2892	3-[[5-Methyl-2-(1-methylethyl)cyclohexyl]oxy]-1,2-propanediol	metab_10709	C13H26O3	0.8025	7.344e-06
neg_517	Xi-2,3-Dihydro-3,5-dihydroxy-6-methyl-4H-pyran-4-one	metab_8407	C7H10O4	0.8021	3.528e-05
pos_7859	Myo-Inositol	metab_7458	C6H12O6	0.8003	0.002351
pos_2670	Thymine	metab_2602	C5H6N2O2	0.7961	7.202e-08
pos_1406	15d PGD2	metab_1387	C20H30O4	0.7921	0.002074
pos_5966	(4R,5S,7R,11x)-11,12-Dihydroxy-1(10)-spirovetiven-2-one 12-glucoside	metab_5664	C21H34O8	0.791	0.0003063
neg_5051	Gibberellin A74	metab_12711	C20H28O6	0.7873	4.492e-09
neg_6720	Diphenol glucuronide	metab_14258	C12H14O8	0.7845	9.99e-06
neg_1810	Norophthalmic acid	metab_9655	C10H17N3O6	0.7735	2.743e-05
neg_4966	Pyrophaeophorbide a	metab_12641	C33H34N4O3	0.772	3.404e-05
neg_593	Gluconic acid	metab_8482	C6H12O7	0.7652	0.005043
pos_6526	DHAP(10:0)	metab_6212	C13H25O7P	0.7479	0.01857
neg_3401	Lucyin A	metab_11166	C30H46O5	0.7479	0.003644
pos_7320	DIMBOA-Glc	metab_6970	C15H19NO10	0.7456	0.001025
pos_3467	6-dehydrotestosterone	metab_3368	C19H26O2	0.7422	1.266e-06
pos_3460	All-trans-4-oxoretinoic acid	metab_3362	C20H26O3	0.7418	5.194e-08
pos_1267	8,11,14-Nonadecatriynoic acid	metab_1250	C19H26O2	0.7239	1.696e-07
neg_6092	(1E,4Z,6a,8b,10a)-8-Angeloyloxy-10,15-dihydroxy-3-oxo-1,4,11(13)-germacratrien-12,6-olide	metab_13647	C20H24O7	0.7235	6.782e-05
neg_2895	Caffeic Acid	metab_15849	C9H8O4	0.7209	3.861e-12
pos_6659	1,4-Methylimidazoleacetic acid	metab_6342	C6H8N2O2	0.7183	1.517e-09
neg_2661	3,4,5-trihydroxy-6-[(1-oxo-3-phenylpropan-2-yl)oxy]oxane-2-carboxylic acid	metab_10486	C15H18O8	0.7118	0.01233
pos_6014	3-Epinobilin	metab_5711	C20H26O5	0.7104	0.03419
pos_2387	3,4,5-trihydroxy-6-[(4-hydroxy-3-methylbut-2-enoyl)oxy]oxane-2-carboxylic acid	metab_2332	C11H16O9	0.6926	0.02118
neg_2822	Carvacrol	metab_10642	C10H14O	0.6877	2.493e-07
neg_5108	TUBAIC ACID	metab_12763	C12H12O4	0.6584	7.333e-13
pos_6893	Imidazole lactate	metab_6565	C6H8N2O3	0.6201	6.253e-09
pos_4929	Rigin	metab_4741	C18H32N8O6	0.5656	1.174e-08
neg_2418	(1E)-1-(2-hydroxy-4-methoxyphenyl)pent-1-en-3-one	metab_10248	C12H14O3	0.5605	1.131e-07
neg_2817	Isoeugenitin	metab_10637	C12H12O4	0.5429	9.243e-10
neg_6417	12-Oxo-20-trihydroxy-leukotriene B4	metab_13965	C20H30O7	0.5307	3.676e-07
neg_2887	(2RS,5RS)-(E)-2-(2-Phenylethenyl)-1,3-dioxan-5-ol	metab_10704	C12H14O3	0.5285	4.044e-14
pos_1949	Blumealactone A	metab_1921	C20H28O6	0.4659	4.326e-09
neg_6825	3,4,5-trihydroxy-6-[5-methoxy-2-(4-methyl-3-oxopent-1-en-1-yl)phenoxy]oxane-2-carboxylic acid	metab_14361	C19H24O9	0.46	2.623e-13
pos_2512	13-Hydroxylupanine	metab_2453	C15H24N2O2	0.3781	1.499e-06
pos_5837	9'-Carboxy-gamma-tocotrienol	metab_5544	C23H32O4	0.2715	1.957e-08
neg_6586	Lipoyllysine	metab_14126	C14H26N2O3S2	0.2421	3.566e-15
neg_6019	Secoeremopetasitolide A	metab_13577	C19H26O7	0.2244	2.689e-17
neg_6063	4-hydroxy-2-methoxy-3-(3-methylbut-2-en-1-yl)benzoic acid	metab_13621	C13H16O4	0.1063	7.933e-06

## Sheet: A16Con vs ACon
Table S6 Detailed differential rumen metabolites identified from the pairwise comparisons among the four groups
There were 184 differential rumen metabolites identified from the comparisons of A16Con versus ACon
ID	Metabolite	Metab ID	Formula	FC(A16Con/ACon)	P_value		Metabolite	FC(A16/ACon)	KEGG Pathway Description
neg_3691	CE(DiMe(11,3))	metab_11411	C47H78O3	2.0575	2.686e-13		D-Ribulose 5-phosphate	1.3865	Vitamin B6 metabolism;Pentose phosphate pathway
neg_3515	5-hydroxypropafenone	metab_11268	C21H27NO4	1.6296	0.02779		Xanthosine	1.2972	Caffeine metabolism;Purine metabolism
neg_5017	2-Hydroxylinolenic acid	metab_12681	C18H30O3	1.4686	0.001008		Inosine	1.2032	Purine metabolism
pos_6799	Tyramine glucuronide	metab_6476	C14H19NO7	1.4244	0.001476		Spermine	1.1472	Pantothenate and CoA biosynthesis;Arginine and proline metabolism;Glutathione metabolism;beta-Alanine metabolism
pos_979	AM3102	metab_963	C21H41NO2	1.4234	1.816e-07		Spermidine	1.0928	Arginine and proline metabolism;Glutathione metabolism;beta-Alanine metabolism;Biosynthesis of siderophore group nonribosomal peptides
neg_4889	8-Oxohexadecanoic acid	metab_12571	C16H30O3	1.4204	0.000176		Uridine	1.0923	Pyrimidine metabolism
pos_7526	D-Ribulose 5-phosphate	metab_7163	C5H11O8P	1.3865	0.004512		Hypoxanthine	1.0759	Purine metabolism
pos_7515	O2'-4a-cyclic-tetrahydrobiopterin	metab_7153	C9H13N5O3	1.3607	0.00474		Xanthine	1.0711	Caffeine metabolism;Purine metabolism
pos_6831	M2 di-hydroxylated metabolite	metab_6506	C24H28FN3O3	1.358	3.688e-05		Uracil	1.0673	Pyrimidine metabolism;Pantothenate and CoA biosynthesis;beta-Alanine metabolism
neg_2138	Gentiobiosyl 2-methyl-6-oxo-2E,4E-heptadienoate	metab_9974	C20H30O13	1.3254	0.007098		Thymine	1.0546	Pyrimidine metabolism
neg_1992	Xanthosine	metab_9831	C10H12N4O6	1.2972	0.0001981		Pantothenic Acid	1.0534	Pantothenate and CoA biosynthesis;Arginine and proline metabolism;Glutathione metabolism;beta-Alanine metabolism
neg_89	Inosine	metab_7980	C10H12N4O5	1.2032	0.0003645		2,3-Dihydroxybenzoic acid	0.9439	Benzoate degradation;Biosynthesis of siderophore group nonribosomal peptides
neg_3724	9-Oxohexadecanoic acid	metab_11438	C16H30O3	1.1993	0.01816		P-Salicylic acid	0.9375	Benzoate degradation;Biosynthesis of siderophore group nonribosomal peptides
neg_3460	DG(14:1n5/0:0/18:3n3)	metab_11217	C35H60O5	1.1952	2.868e-07		CAMP	0.9324	Purine metabolism
neg_5358	Cholic acid	metab_12985	C24H40O5	1.1945	0.02328		5'-CMP	0.9282	Pyrimidine metabolism
neg_3864	CE(16:1(9Z))	metab_11566	C43H74O2	1.189	0.02668		Gentisic acid	0.9244	Benzoate degradation
pos_2789	5'-Deoxy-5'-(methylthio)adenosine	metab_2718	C11H15N5O3S	1.1886	0.0003678		4-Pyridoxic acid	0.9066	Vitamin B6 metabolism
pos_7882	N1-Acetylspermidine	metab_7478	C9H21N3O	1.1731	0.0006971		2',3' cyclic CMP	0.9047	Glutathione metabolism
pos_4991	Ganoderic acid F	metab_4792	C32H42O9	1.1673	0.02822		Adenine	0.9027	Purine metabolism
pos_4424	LysoPC(18:1(9Z))	metab_4253	C26H52NO7P	1.1607	0.03819		CGMP	0.9004	Purine metabolism
neg_5022	DG(14:0/18:3(9Z,12Z,15Z)/0:0)	metab_12686	C35H62O5	1.157	1.411e-05		Gluconolactone	0.8154	Pentose phosphate pathway
neg_7252	DTDP-4-acetamido-4,6-dideoxy-D-galactose	metab_14771	C18H29N3O15P2	1.1557	0.00721		Creatine	0.7691	Arginine and proline metabolism
neg_2119	20-Hydroxy-leukotriene E4	metab_9955	C23H37NO6S	1.1521	0.001205		Orotidylic acid	0.5495	Pyrimidine metabolism
neg_6148	Lamivudine-triphosphate	metab_13701	C8H14N3O12P3S	1.1512	0.007645		Guanidineacetic acid	0.5229	Arginine and proline metabolism
neg_3630	DG(14:1(9Z)/18:3(9Z,12Z,15Z)/0:0)	metab_11367	C35H60O5	1.1495	8.017e-06
pos_2288	Spermine	metab_2240	C10H26N4	1.1472	0.04117
neg_3411	Deoxycholic acid	metab_11174	C24H40O4	1.1451	0.001464
pos_2552	Isobutyryl carnitine	metab_2492	C11H21NO4	1.1408	0.0001266
neg_3711	Cohibin A	metab_11426	C35H64O4	1.1314	0.002014
neg_3580	(9Z,11R,12S,13S,15Z)-12,13-Epoxy-11-hydroxy-9,15-octadecadienoic acid	metab_11322	C18H30O4	1.1307	0.000833
neg_2676	5'-Carboxy meloxicam	metab_10501	C14H11N3O6S2	1.1201	0.02544
pos_192	3,11,12-Trihydroxy-1(10)-spirovetiven-2-one	metab_190	C15H24O4	1.1143	4.737e-08
neg_5578	3,4,5-trihydroxy-6-{[14-hydroxy-3-methoxy-4-(3-methylbut-2-en-1-yl)-8,17-dioxatetracyclo[8.7.0.0?,?.0??,??]heptadeca-1(10),2(7),3,5,11(16),12,14-heptaen-5-yl]oxy}oxane-2-carboxylic acid	metab_13187	C27H28O11	1.1113	0.01519
pos_1014	GPEtn(10:0/18:0)	metab_998	C33H66NO8P	1.106	0.003729
pos_6079	(3'x,5'a,9'x,10'b)-O-(6-Oxo-7-drimen-11-yl)umbelliferone	metab_5771	C24H28O4	1.1045	1.602e-05
pos_3581	3beta,7alpha-Dihydroxy-5-cholestenoate	metab_3466	C27H44O4	1.103	0.03096
pos_3001	P-Acetaminobenzaldehyde	metab_2927	C9H9NO2	1.0946	9.226e-06
pos_682	Spermidine	metab_672	C7H19N3	1.0928	0.02826
neg_116	Uridine	metab_8007	C9H12N2O6	1.0923	9.73e-07
pos_4089	GPCho(17:1/17:1)	metab_3921	C42H80NO8P	1.0884	0.01793
pos_7146	Octopamine (p-Hydroxyphenylethanolamine)	metab_6803	C8H11NO2	1.0847	8.381e-08
pos_83	Hypoxanthine	metab_82	C5H4N4O	1.0759	1.937e-05
neg_3131	Gamma-Glutamyl-S-methylcysteine sulfoxide	metab_10927	C9H16N2O6S	1.0744	4.567e-05
pos_7476	Isonicotinic acid	metab_7891	C6H5NO2	1.0741	7.643e-07
pos_1635	4-Hydroxyproline galactoside	metab_1611	C11H19NO8	1.0713	0.002103
neg_1862	Xanthine	metab_9703	C5H4N4O2	1.0711	0.001052
pos_1650	Guanosine	metab_1626	C10H13N5O5	1.0708	0.001053
neg_7316	2-Hydroxy-4-imino-2,5-cyclohexadienone	metab_14834	C6H5NO2	1.0675	1.48e-05
pos_1565	Uracil	metab_1544	C4H4N2O2	1.0673	1.017e-05
neg_5122	1,11-Undecanedicarboxylic acid	metab_12776	C13H24O4	1.0659	0.001452
pos_4865	DG(15:0/18:4(6Z,9Z,12Z,15Z)/0:0)	metab_4685	C36H62O5	1.0654	0.002975
pos_2670	Thymine	metab_2602	C5H6N2O2	1.0546	0.0002414
pos_1816	Pantothenic Acid	metab_1789	C9H17NO5	1.0534	0.0005944
pos_6777	N-ACETYLPROLINE	metab_6456	C7H11NO3	0.949	7.726e-05
pos_2672	Glutamate, gamma-methyl ester	metab_2604	C6H11NO4	0.9473	1.149e-05
pos_5168	Narbonolide	metab_4937	C20H32O5	0.9451	0.007377
pos_6935	N-Acetyl-b-glucosaminylamine	metab_6603	C8H16N2O5	0.9445	1.1e-06
neg_620	2,3-Dihydroxybenzoic acid	metab_8509	C7H6O4	0.9439	0.002077
pos_6485	N-Acetyltyramine	metab_6171	C10H13NO2	0.9423	0.005831
neg_2895	Caffeic Acid	metab_15849	C9H8O4	0.9402	6.949e-05
pos_6244	Benzenemethanol, 2-(2-hydroxypropoxy)-3-methyl-	metab_5933	C11H16O3	0.94	0.001053
neg_3523	13,14-Dihydro PGF-1a	metab_11275	C20H38O5	0.9386	3.351e-06
neg_5721	Procurcumadiol	metab_13309	C15H22O3	0.9383	9.023e-05
pos_2957	ORSELLINIC ACID, ETHYL ESTER	metab_2885	C10H12O4	0.9378	7.791e-05
neg_5577	P-Salicylic acid	metab_13186	C7H6O3	0.9375	1.081e-05
pos_996	Cer(d14:2(4E,6E)/18:1(9Z))	metab_980	C32H59NO3	0.9358	0.006185
pos_7118	5-Acetamidovalerate	metab_6775	C7H13NO3	0.9358	0.005024
pos_1195	Cer(d18:0/16:0(2OH))	metab_1179	C34H69NO4	0.9355	0.000234
pos_3647	Goshonoside F1	metab_3522	C26H44O8	0.9342	1.6e-05
pos_3077	11-[(2R)-3-[2-amino-3-methyl-4-(2-methyl-1,3-thiazol-4-yl)but-3-en-1-yl]-2-methyloxiran-2-yl]-3-hydroxy-4,4,6,8-tetramethyl-5-oxo-7-(sulfooxy)undecanoic acid	metab_3002	C27H44N2O9S2	0.9337	0.007913
neg_7132	CAMP	metab_14657	C10H12N5O6P	0.9324	0.02692
pos_2978	Oxindole	metab_2906	C8H7NO	0.9306	0.003827
neg_6239	(Z)-3-Oxo-2-(2-pentenyl)-1-cyclopenteneacetic acid	metab_13788	C12H16O3	0.9292	0.04165
neg_1846	5'-CMP	metab_9688	C9H14N3O8P	0.9282	0.03518
pos_3460	All-trans-4-oxoretinoic acid	metab_3362	C20H26O3	0.9279	1.683e-06
pos_5101	DG(18:1(11Z)/22:2(13Z,16Z)/0:0)	metab_4880	C43H78O5	0.9276	0.00124
pos_6531	L-phenylalanyl-L-proline	metab_6217	C14H18N2O3	0.9249	0.02849
neg_6585	Gentisic acid	metab_14125	C7H6O4	0.9244	0.0007386
pos_6567	2-Naphthylamine	metab_6252	C10H9N	0.9187	0.0006965
pos_7338	Aspartyl-Proline	metab_6987	C9H14N2O5	0.9186	0.01465
neg_2251	Ethyl glucuronide	metab_10085	C8H14O7	0.9186	0.009373
pos_2968	Linocinnamarin	metab_2896	C16H20O8	0.9178	0.008591
pos_3706	DG(20:1n9/0:0/18:2n6)	metab_3566	C42H76O5	0.916	0.000484
neg_6168	9-Oxo-nonanoic acid	metab_13718	C9H16O3	0.9146	4.798e-05
pos_3164	Imperialine	metab_3087	C27H43NO3	0.9145	2.612e-06
neg_6273	6-Hydroxysandoricin	metab_13822	C31H40O12	0.9134	0.0003844
pos_5967	12-hydroxy-3Z,6Z-dodecadienoic acid	metab_5665	C12H20O3	0.9116	1.404e-06
pos_3269	(2-Isopropyl-1-benzofuran-3-yl)(4-hydroxyphenyl)methanone	metab_3188	C18H16O3	0.9082	0.002172
pos_6285	OMDM-1	metab_5973	C27H45NO3	0.9071	1.082e-06
neg_2062	4-Pyridoxic acid	metab_9899	C8H9NO4	0.9066	0.001049
neg_3617	1-Acetoxy-2-hydroxy-16-heptadecyn-4-one	metab_11355	C19H32O4	0.906	0.005717
pos_103	2-Formaminobenzoylacetate	metab_102	C10H9NO4	0.9057	8.575e-05
neg_2892	3-[[5-Methyl-2-(1-methylethyl)cyclohexyl]oxy]-1,2-propanediol	metab_10709	C13H26O3	0.9053	0.004175
pos_2358	2',3' cyclic CMP	metab_2304	C9H12N3O7P	0.9047	0.00268
neg_5104	3b-Hydroxy-6b-methoxy-7(11)-eremophilen-12,8a-olide	metab_12759	C16H24O4	0.9042	0.0004045
pos_3889	Cer(d18:0/17:0)	metab_3726	C35H71NO3	0.9039	0.002187
neg_1690	Adenine	metab_9541	C5H5N5	0.9027	0.04318
pos_343	Trans-Piceid	metab_341	C20H22O8	0.9019	0.02942
neg_6543	Acetyl-DL-Leucine	metab_14085	C8H15NO3	0.9008	0.03158
pos_1625	CGMP	metab_1601	C10H12N5O7P	0.9004	0.01403
pos_7533	2-Ethylacrylic acid	metab_7170	C5H8O2	0.8992	0.01367
pos_2460	Guanidylic acid (guanosine monophosphate)	metab_2403	C10H14N5O8P	0.8988	0.01016
pos_6454	Indole-3-carboxaldehyde	metab_7890	C9H7NO	0.8965	0.0001025
neg_3653	1-(9Z-hexadecenoyl)-glycero-3-phosphate	metab_11384	C19H37O7P	0.8963	0.0001927
pos_7883	L-Carnitine	metab_7479	C7H15NO3	0.8945	0.02366
pos_256	Cer(d20:0/16:0(2OH))	metab_254	C36H73NO4	0.8926	4.764e-05
pos_7547	D-2-Aminobutyric acid	metab_7182	C4H9NO2	0.8922	0.02991
neg_3494	(E)-2-Octen-1-ol	metab_11249	C8H16O	0.8922	7.238e-06
pos_7544	N-Carboxyethyl-gamma-aminobutyric acid	metab_7180	C7H13NO4	0.8909	0.0001121
pos_6241	5,8-Epoxy-5,8-dihydro-10'-apo-b,y-carotene-3,10'-diol	metab_5930	C27H38O3	0.89	1.89e-07
neg_3133	Ethyl (3R,5Z)-3-hydroxy-5-octenoate	metab_10929	C10H18O3	0.8882	0.000211
neg_6175	Austin	metab_13725	C27H32O9	0.8842	1.753e-06
pos_6300	5-Hydroxyindoleacetic acid	metab_5988	C10H9NO3	0.8795	5.996e-06
pos_1569	Nalpha-Acetyl-L-arginine	metab_1548	C8H16N4O3	0.8791	0.02894
pos_3830	Desglucocoroloside	metab_3669	C29H44O7	0.8787	0.01112
neg_5141	Floionolic acid	metab_12792	C18H36O5	0.8741	0.001289
neg_2040	Serinyl-Hydroxyproline	metab_9877	C8H14N2O5	0.8735	0.00467
pos_6535	D-Biotin	metab_6221	C10H16N2O3S	0.8724	0.001658
pos_3105	L-Pyridosine	metab_3030	C12H18N2O4	0.8699	0.01687
pos_621	Beta-Leucine	metab_612	C6H13NO2	0.8695	0.009756
pos_1717	1-Kestose	metab_1691	C18H32O16	0.8678	0.001713
neg_6171	N-Acetyl-D-phenylalanine	metab_13721	C11H13NO3	0.8662	0.02433
neg_2329	Xanthurenic acid	metab_10160	C10H7NO4	0.863	8.237e-05
pos_7820	3-Methyl-2-butenoic acid	metab_7427	C5H8O2	0.8625	0.02181
pos_715	4-(Trimethylammonio)but-2-enoate	metab_705	C7H13NO2	0.8623	0.002826
pos_2395	Pyridoxine (Vitamin B6)	metab_2340	C8H11NO3	0.8612	9.132e-09
neg_4914	Toxin T2 tetrol	metab_12592	C15H22O6	0.8607	0.04728
pos_1857	1-(3-Methylbutanoyl)-6-apiosylglucose	metab_1830	C16H28O11	0.8577	0.00784
neg_3341	Lithocholate 3-O-glucuronide	metab_11110	C30H48O9	0.8557	9.633e-08
neg_5187	Lysyl-Hydroxyproline	metab_12837	C11H21N3O4	0.8551	0.0001633
pos_5943	3-Methyl-1-phenyl-3-pentanol	metab_5642	C12H18O	0.8533	1.654e-06
neg_1823	N-Acetylneuraminic acid	metab_15852	C11H19NO9	0.8498	0.003811
neg_2909	8-(2-hydroxypropan-2-yl)-2-oxo-2H,8H,9H-furo[2,3-h]chromen-9-yl 3-methylbut-2-enoate	metab_10725	C19H20O6	0.8495	0.009347
neg_2121	3-Furoic acid	metab_9957	C5H4O3	0.849	0.0006187
pos_2385	Nomega-Acetylhistamine	metab_2330	C7H11N3O	0.8488	8.134e-07
pos_2772	4-Amino-4-deoxychorismic acid	metab_2701	C10H11NO5	0.8478	8.567e-08
neg_2817	Isoeugenitin	metab_10637	C12H12O4	0.8475	0.04573
neg_6048	Dehydrocyanaropicrin	metab_13606	C19H20O6	0.8473	0.002908
pos_3230	N-Jasmonoylisoleucine	metab_3152	C18H29NO4	0.8409	0.0003755
pos_4847	N-Palmitoylsphingosine	metab_4667	C34H67NO3	0.8368	0.0009372
pos_7056	2-Acetyl-5-tetrahydroxybutyl Imidazole	metab_6716	C9H14N2O5	0.8366	0.0004252
neg_3110	3,4,5-trihydroxy-6-[4-(4-methyl-3-oxopentyl)phenoxy]oxane-2-carboxylic acid	metab_10909	C18H24O8	0.8347	0.001401
neg_1205	3-Galactosyllactose	metab_9083	C18H32O16	0.8326	0.001255
pos_2877	Caffeoylputrescine	metab_2806	C13H18N2O3	0.8324	5.036e-05
pos_397	P-Tolualdehyde	metab_394	C8H8O	0.8281	4.282e-08
neg_2708	2-Ethyl-2-Hydroxybutyric acid	metab_10533	C6H12O3	0.8271	0.006409
neg_6831	6-(hydroxymethyl)-7-methoxy-2H-chromen-2-one	metab_14367	C11H10O4	0.824	0.0006034
pos_7244	N-Acetylcadaverine	metab_6896	C7H16N2O	0.8214	3.39e-07
neg_6960	Gluconolactone	metab_14491	C6H10O6	0.8154	0.01298
neg_517	Xi-2,3-Dihydro-3,5-dihydroxy-6-methyl-4H-pyran-4-one	metab_8407	C7H10O4	0.8128	8.951e-06
pos_612	But-2-enoic acid	metab_603	C4H6O2	0.8066	0.02172
neg_5909	(R)-Pelletierine	metab_13476	C8H15NO	0.7981	0.03898
pos_7320	DIMBOA-Glc	metab_6970	C15H19NO10	0.7918	0.01454
pos_2341	3,4,5-trihydroxy-6-{[3-(3,4,5-trihydroxyphenyl)prop-2-enoyl]oxy}oxane-2-carboxylic acid	metab_2287	C15H16O11	0.7825	0.008844
pos_80	Creatine	metab_79	C4H9N3O2	0.7691	0.03801
pos_3019	Homoanserine	metab_2945	C11H18N4O3	0.764	0.0003145
pos_2667	Furaneol 4-(6-malonylglucoside)	metab_2599	C15H20O11	0.7589	0.002866
pos_2377	Levan	metab_7892	C18H32O16	0.7525	0.01141
neg_2390	3,4,5-trihydroxy-6-{[4-hydroxy-1-(7-methoxy-2-oxo-2H-chromen-8-yl)-3-methylidenebutan-2-yl]oxy}oxane-2-carboxylic acid	metab_10220	C21H24O11	0.7523	0.0001254
neg_6700	Ethyl (S)-3-hydroxybutyrate glucoside	metab_14238	C12H22O8	0.7307	0.04688
neg_1680	Stachyose	metab_9532	C24H42O21	0.7236	0.0003451
neg_3302	12-Hydroxyhexadecanoic acid	metab_11077	C16H32O3	0.7212	0.0001252
pos_7227	Glucuronolactone	metab_6880	C6H8O6	0.7208	9.565e-07
pos_6526	DHAP(10:0)	metab_6212	C13H25O7P	0.7189	0.0007334
neg_1810	Norophthalmic acid	metab_9655	C10H17N3O6	0.7095	0.002124
pos_2493	B-D-Glucopyranosiduronic acid	metab_2434	C15H21NO8	0.7092	0.003087
pos_3336	ETHOXYQUIN	metab_3252	C14H19NO	0.7028	6.642e-07
neg_6095	(-)-Wikstromol	metab_13650	C20H22O7	0.7028	0.02424
pos_6465	Gamma-Glutamylisoleucine	metab_6151	C11H20N2O5	0.701	0.001805
neg_2822	Carvacrol	metab_10642	C10H14O	0.6964	0.0006031
pos_626	Glycyl-Serine	metab_617	C5H10N2O4	0.6843	3.168e-08
neg_2078	3-(3,5-dihydroxyphenyl)-1-propanoic acid sulphate	metab_9915	C9H10O7S	0.6748	5.822e-05
neg_1684	1-methyl 3-(3,4,5,6-tetrahydroxyoxan-2-yl)methyl propanedioate	metab_9535	C10H16O9	0.6689	0.01236
neg_6417	12-Oxo-20-trihydroxy-leukotriene B4	metab_13965	C20H30O7	0.6583	4.895e-08
neg_6092	(1E,4Z,6a,8b,10a)-8-Angeloyloxy-10,15-dihydroxy-3-oxo-1,4,11(13)-germacratrien-12,6-olide	metab_13647	C20H24O7	0.6383	0.007918
pos_2512	13-Hydroxylupanine	metab_2453	C15H24N2O2	0.5932	0.008091
neg_1879	{3-[3-(3,4-dihydroxyphenyl)-3-oxoprop-1-en-1-yl]-6-hydroxy-2-methoxyphenyl}oxidanesulfonic acid	metab_9720	C16H14O9S	0.5923	0.0001252
neg_1880	Orotidylic acid	metab_9721	C10H13N2O11P	0.5495	3.944e-07
pos_6385	Niveusin C	metab_6073	C20H26O7	0.5492	1.779e-05
pos_2170	Guanidineacetic acid	metab_2131	C3H7N3O2	0.5229	5.669e-15
pos_6014	3-Epinobilin	metab_5711	C20H26O5	0.4701	1.005e-05
pos_2387	3,4,5-trihydroxy-6-[(4-hydroxy-3-methylbut-2-enoyl)oxy]oxane-2-carboxylic acid	metab_2332	C11H16O9	0.3865	0.001624
neg_7330	Hawkinsin	metab_14847	C11H17NO6S	0.1755	3.557e-05
pos_6697	2-[(7-hydroxy-1-oxo-1H-isochromen-3-yl)formamido]acetic acid	metab_6379	C12H9NO6	0.0929	7.425e-06

## Sheet: A30Con vs ACon
Table S6 Detailed differential rumen metabolites identified from the pairwise comparisons among the four groups
There were 209 differential rumen metabolites identified from the comparisons of A30Con versus ACon
ID	Metabolite	Metab ID	Formula	FC(A30Con/ACon)	P_value			Metabolite	FC(A30Con/ACon)	KEGG Pathway Description
neg_3691	CE(DiMe(11,3))	metab_11411	C47H78O3	1.6144	0.0007415			Adenosine 2',3'-cyclic phosphate	1.2646	Purine metabolism
pos_5459	Oleamide	metab_5199	C18H35NO	1.4227	0.001893			Cyclic AMP	1.2002	Purine metabolism
pos_6831	M2 di-hydroxylated metabolite	metab_6506	C24H28FN3O3	1.3017	3.376e-05			N-Palmitoylsphingosine	0.9151	Sphingolipid metabolism;
pos_5144	Octadecanamide	metab_4916	C18H37NO	1.2879	0.009934			Sphinganine	0.903	Sphingolipid metabolism
neg_5358	Cholic acid	metab_12985	C24H40O5	1.2747	0.001052			Feruloylputrescine	0.8936	Arginine and proline metabolism
neg_3411	Deoxycholic acid	metab_11174	C24H40O4	1.2744	3.537e-05			Deoxyguanosine	0.8931	Purine metabolism
pos_6942	Adenosine 2',3'-cyclic phosphate	metab_6610	C10H12N5O6P	1.2646	0.002122			Gluconolactone	0.8068	Pentose phosphate pathway
neg_2358	Dihydrosuberenol	metab_10189	C15H18O4	1.2566	0.001614			1,3-Propanediamine	0.7851	Arginine and proline metabolism;Glycine, serine and threonine metabolism
neg_7248	5'-Hydroxymethyl meloxicam	metab_14767	C14H13N3O5S2	1.2496	0.003838			Gluconic acid	0.6992	Pentose phosphate pathway
pos_2633	Cyclic GMP-AMP	metab_2566	C20H24N10O13P2	1.2474	0.01005			Guanidineacetic acid	0.5645	Arginine and proline metabolism;Glycine, serine and threonine metabolism
neg_5017	2-Hydroxylinolenic acid	metab_12681	C18H30O3	1.2443	0.03727
neg_7072	Diadenosine diphosphate	metab_14599	C20H26N10O13P2	1.2116	0.006627
pos_2587	Cyclic AMP	metab_2521	C10H12N5O6P	1.2002	0.008275
pos_2822	3'-Methoxyfukiic acid	metab_2751	C12H14O8	1.1986	0.0269
pos_3420	Lansioside B	metab_3326	C36H58O8	1.1892	0.02247
neg_6148	Lamivudine-triphosphate	metab_13701	C8H14N3O12P3S	1.1859	0.003463
pos_5724	Cholesterol glucuronide	metab_5436	C33H54O7	1.1842	0.04642
pos_4953	Ganoderenic acid D	metab_4763	C30H40O7	1.1831	0.001936
neg_5656	3,4,5-trihydroxy-6-(3-phenyloxirane-2-carbonyloxy)oxane-2-carboxylic acid	metab_13251	C15H16O9	1.1666	0.001743
pos_6873	Phloretin xylosyl-galactoside	metab_6545	C26H32O14	1.1548	0.01278
neg_5578	3,4,5-trihydroxy-6-{[14-hydroxy-3-methoxy-4-(3-methylbut-2-en-1-yl)-8,17-dioxatetracyclo[8.7.0.0?,?.0??,??]heptadeca-1(10),2(7),3,5,11(16),12,14-heptaen-5-yl]oxy}oxane-2-carboxylic acid	metab_13187	C27H28O11	1.1404	0.003918
neg_7136	Inosine 5'-monophosphate (IMP)	metab_14661	C10H13N4O8P	1.1337	0.01654
pos_6383	Aspulvinone E	metab_6071	C17H12O5	1.1278	0.01885
pos_7497	Cytidine 2',3'-cyclic phosphate	metab_7136	C9H12N3O7P	1.1204	0.02292
neg_3018	(6beta,7alpha,12beta,13beta)-7-Hydroxy-11,16-dioxo-8,14-apianadien-22,6-olide	metab_10824	C23H28O5	1.1203	0.0002941
pos_3287	3,4,5-trihydroxy-6-[2-hydroxy-1-(1-oxo-1H-isochromen-3-yl)butoxy]oxane-2-carboxylic acid	metab_3205	C19H22O10	1.1185	0.03046
neg_5896	5,7-Dihydroxyisoflavone	metab_13464	C15H10O4	1.1146	1.835e-05
neg_2944	5-hydroxy-3-[(1E)-3-hydroxybut-1-en-1-yl]-1H-isochromen-1-one	metab_10759	C13H12O4	1.1109	4.312e-05
pos_5370	Ganoderenic acid E	metab_5117	C30H40O8	1.1061	0.001778
pos_5747	Antibiotic X 14889A	metab_5458	C33H60O8	1.1058	0.04876
pos_3424	Cis-Resveratrol 3-O-glucuronide	metab_3330	C20H20O9	1.1052	0.02139
neg_5659	Taraxacolide 1-O-b-D-glucopyranoside	metab_13253	C21H32O9	1.1044	0.0154
neg_664	(2-methoxy-2-{2-oxo-2H-furo[2,3-h]chromen-8-yl}propoxy)sulfonic acid	metab_8553	C15H14O8S	1.1009	0.005942
neg_2666	6-({3-[(1E)-buta-1,3-dien-1-yl]-1-oxo-1H-isochromen-5-yl}oxy)-3,4,5-trihydroxyoxane-2-carboxylic acid	metab_10491	C19H18O9	1.0952	0.001315
neg_543	Coriandrone E	metab_8432	C13H12O5	1.0935	0.0002211
neg_3122	[7-hydroxy-3-(2-hydroxy-4-methoxyphenyl)-3,4-dihydro-2H-1-benzopyran-4-yl]oxidanesulfonic acid	metab_10919	C16H16O8S	1.0929	0.0002608
neg_3131	Gamma-Glutamyl-S-methylcysteine sulfoxide	metab_10927	C9H16N2O6S	1.0887	1.066e-05
neg_985	1-[2-(2H-1,3-benzodioxol-5-yl)-1-benzofuran-5-yl]propane-1,3-diol	metab_8871	C18H16O5	1.0877	0.0003462
neg_3949	5,7-Megastigmadien-9-ol glucoside	metab_11648	C19H32O6	1.0873	0.002433
neg_2517	2-(hydroxymethyl)-2-methyl-2H-chromen-5-ol	metab_10344	C11H12O3	1.0871	6.844e-06
neg_2965	Osmundalin	metab_10778	C12H18O8	1.0866	0.0006315
neg_2353	AH 6809	metab_10184	C17H14O5	1.0849	0.0007793
neg_401	Molybdopterin precursor Z	metab_8291	C10H12N5O7P	1.0808	0.005595
pos_5220	Macrocarpal B	metab_4986	C28H40O6	1.0796	0.003226
pos_192	3,11,12-Trihydroxy-1(10)-spirovetiven-2-one	metab_190	C15H24O4	1.0697	0.000129
neg_3124	Chlorogenoquinone	metab_10921	C16H16O9	1.068	7.232e-05
pos_1299	13-epi-12-oxo Phytodienoic Acid	metab_1282	C18H28O3	0.9477	0.0001669
pos_311	Zedoarondiol	metab_309	C15H24O3	0.9443	0.0001513
pos_300	2,4,7-decatrienal	metab_298	C10H14O	0.9442	0.0001272
neg_3523	13,14-Dihydro PGF-1a	metab_11275	C20H38O5	0.9414	0.0001071
neg_620	2,3-Dihydroxybenzoic acid	metab_8509	C7H6O4	0.94	0.001368
pos_764	Iridodial	metab_753	C10H16O2	0.9386	0.0002474
pos_1195	Cer(d18:0/16:0(2OH))	metab_1179	C34H69NO4	0.9384	0.001467
neg_850	13(S)-HpODE	metab_8737	C18H32O4	0.9383	0.0006383
pos_6777	N-ACETYLPROLINE	metab_6456	C7H11NO3	0.9382	0.0001682
neg_6959	Tetrahydrodipicolinate	metab_14490	C7H9NO4	0.9379	1.039e-05
pos_331	Traumatic Acid	metab_329	C12H20O4	0.9375	0.0001406
pos_6517	2-Oxo-1,2-dihydroquinoline-4-carboxylate	metab_6203	C10H7NO3	0.9357	5.475e-05
neg_3297	Hydroxyisonobilin	metab_11073	C20H26O6	0.9351	0.0003287
pos_2670	Thymine	metab_2602	C5H6N2O2	0.935	0.0001387
neg_3322	MG(0:0/14:1(9Z)/0:0)	metab_11094	C17H32O4	0.9341	5.325e-06
pos_3681	PGB3	metab_3550	C20H28O4	0.9322	0.001031
pos_5202	3-Deoxyestradiol	metab_4968	C18H24O	0.9322	0.0005078
neg_3594	(9S,10S)-9,10-dihydroxyoctadecanoate	metab_11335	C18H36O4	0.9317	0.0005418
pos_3706	DG(20:1n9/0:0/18:2n6)	metab_3566	C42H76O5	0.9311	0.006837
pos_2479	Homocitrulline	metab_2421	C7H15N3O3	0.9282	0.0004296
pos_1355	9,10-epoxy-13-hydroxy-11-octadecenoic acid	metab_1336	C18H32O4	0.9268	0.0002936
pos_2449	3-Carboxy-4-methoxy-N-methyl-2-pyridone	metab_2392	C8H9NO4	0.9258	1.966e-06
pos_3695	Erythrodiol 3-decanoate	metab_3560	C40H68O3	0.9246	0.01187
pos_1641	Epidermin	metab_1617	C11H19NO6	0.9242	0.005073
pos_6485	N-Acetyltyramine	metab_6171	C10H13NO2	0.9223	0.0008562
pos_7118	5-Acetamidovalerate	metab_6775	C7H13NO3	0.9215	0.0002641
pos_1267	8,11,14-Nonadecatriynoic acid	metab_1250	C19H26O2	0.9182	0.002609
neg_6421	Cotinine glucuronide	metab_13969	C16H20N2O7	0.917	0.0005839
pos_2395	Pyridoxine (Vitamin B6)	metab_2340	C8H11NO3	0.9159	2.236e-05
pos_5826	Amprotropine	metab_5535	C18H29NO3	0.9155	0.0007524
pos_4847	N-Palmitoylsphingosine	metab_4667	C34H67NO3	0.9151	0.01194
neg_6585	Gentisic acid	metab_14125	C7H6O4	0.9149	0.0003178
neg_2513	3-[3,4-dihydroxy-2-(8-hydroxy-3,7-dimethylocta-2,6-dien-1-yl)phenyl]propanoic acid	metab_10340	C19H26O5	0.9133	3.382e-05
pos_1047	1-Palmitoyl-2-linoleoyl PE	metab_1031	C39H74NO8P	0.9116	0.003264
neg_6925	Aspartyl-Tyrosine	metab_14457	C13H16N2O6	0.9113	0.001643
pos_3376	PA(18:0/0:0)	metab_3286	C21H43O7P	0.91	0.004016
pos_5168	Narbonolide	metab_4937	C20H32O5	0.9083	0.0003121
pos_1388	C9:2n-2,4	metab_1369	C9H14O2	0.9082	0.0002396
neg_3607	9(S)-HODE	metab_11347	C18H32O3	0.9075	0.002785
pos_3030	12-Hydroxydodecanoic acid	metab_2956	C12H24O3	0.9073	1.374e-06
pos_7338	Aspartyl-Proline	metab_6987	C9H14N2O5	0.9056	0.006168
pos_3830	Desglucocoroloside	metab_3669	C29H44O7	0.9054	0.0469
pos_7533	2-Ethylacrylic acid	metab_7170	C5H8O2	0.9044	0.01619
pos_3266	INDOLE-3-CARBINOL	metab_3185	C9H9NO	0.904	0.0004142
neg_5925	8-Deoxy-11,13-dihydroxygrosheimin	metab_13491	C15H20O5	0.9038	0.0004583
pos_4986	Sphinganine	metab_4787	C18H39NO2	0.903	0.003062
neg_5001	25-Hydroxyvitamin D3-26,23-lactol	metab_12669	C27H42O4	0.9029	0.0363
pos_3460	All-trans-4-oxoretinoic acid	metab_3362	C20H26O3	0.9024	0.000834
pos_2443	Threoninyl-Proline	metab_2386	C9H16N2O4	0.902	0.001148
pos_3467	6-dehydrotestosterone	metab_3368	C19H26O2	0.9006	0.008375
neg_6826	3'-Amino-3'-deoxythimidine glucuronide	metab_14362	C16H23N3O10	0.8998	0.03005
pos_6384	Genipic acid	metab_6072	C9H12O4	0.8989	4.629e-05
neg_3494	(E)-2-Octen-1-ol	metab_11249	C8H16O	0.8983	2.727e-05
pos_2968	Linocinnamarin	metab_2896	C16H20O8	0.8976	0.01666
pos_6694	N-Butylscopolamine metabolite	metab_6377	C12H21NO2	0.896	0.000686
pos_6244	Benzenemethanol, 2-(2-hydroxypropoxy)-3-methyl-	metab_5933	C11H16O3	0.8954	5.299e-05
neg_6543	Acetyl-DL-Leucine	metab_14085	C8H15NO3	0.8953	0.02421
pos_7532	L-Norvaline	metab_7169	C5H11NO2	0.894	0.01345
pos_6708	Feruloylputrescine	metab_6390	C14H20N2O3	0.8936	0.003382
neg_7036	Deoxyguanosine	metab_14564	C10H13N5O4	0.8931	0.002532
neg_3711	Cohibin A	metab_11426	C35H64O4	0.8927	0.03689
pos_5811	2,6-Dimethylnaphthalene	metab_5522	C12H12	0.8922	0.0005409
neg_6774	Glutamylphenylalanine	metab_14310	C14H18N2O5	0.8906	0.01053
neg_6859	N-Acetyl-DL-methionine	metab_14394	C7H13NO3S	0.8894	0.01399
pos_3269	(2-Isopropyl-1-benzofuran-3-yl)(4-hydroxyphenyl)methanone	metab_3188	C18H16O3	0.8891	0.002116
pos_6531	L-phenylalanyl-L-proline	metab_6217	C14H18N2O3	0.8886	0.005237
pos_1347	(3beta,15alpha,22S,24E)-3,15,22-Trihydroxylanosta-7,9(11),24-trien-26-oic acid	metab_1328	C30H46O5	0.886	7.555e-05
neg_5595	(S)-9-Hydroxy-10-undecenoic acid	metab_13201	C11H20O3	0.885	1.521e-07
pos_5954	5-Phenyl-1-pentanol	metab_5652	C11H16O	0.8817	5.406e-06
neg_6171	N-Acetyl-D-phenylalanine	metab_13721	C11H13NO3	0.881	0.04012
neg_4953	Homodolicholide	metab_12628	C29H48O6	0.8773	0.001049
pos_6454	Indole-3-carboxaldehyde	metab_7890	C9H7NO	0.8755	1.976e-05
pos_7547	D-2-Aminobutyric acid	metab_7182	C4H9NO2	0.8747	0.01409
pos_6567	2-Naphthylamine	metab_6252	C10H9N	0.8733	4.469e-05
neg_2136	6-(alpha-D-Glucosaminyl)-1D-myo-inositol	metab_9972	C12H23NO10	0.8712	0.007988
neg_1205	3-Galactosyllactose	metab_9083	C18H32O16	0.8705	0.002938
pos_256	Cer(d20:0/16:0(2OH))	metab_254	C36H73NO4	0.8689	0.0044
pos_2772	4-Amino-4-deoxychorismic acid	metab_2701	C10H11NO5	0.8688	1.192e-06
pos_5966	(4R,5S,7R,11x)-11,12-Dihydroxy-1(10)-spirovetiven-2-one 12-glucoside	metab_5664	C21H34O8	0.8676	0.01254
neg_2040	Serinyl-Hydroxyproline	metab_9877	C8H14N2O5	0.8675	0.004821
pos_6241	5,8-Epoxy-5,8-dihydro-10'-apo-b,y-carotene-3,10'-diol	metab_5930	C27H38O3	0.8674	3.774e-08
neg_4781	PG(a-13:0/i-20:0)	metab_12466	C39H77O10P	0.8673	0.0427
neg_6168	9-Oxo-nonanoic acid	metab_13718	C9H16O3	0.867	6.072e-06
pos_7926	Histamine	metab_7518	C5H9N3	0.8665	0.02008
pos_7820	3-Methyl-2-butenoic acid	metab_7427	C5H8O2	0.8629	0.02201
pos_1717	1-Kestose	metab_1691	C18H32O16	0.8603	0.0008337
pos_7852	(3,4,5,6-tetrahydroxyoxan-2-yl)methyl acetate	metab_7451	C8H14O7	0.8576	0.0008697
neg_2251	Ethyl glucuronide	metab_10085	C8H14O7	0.8527	2.919e-05
pos_1569	Nalpha-Acetyl-L-arginine	metab_1548	C8H16N4O3	0.8524	0.008514
pos_5967	12-hydroxy-3Z,6Z-dodecadienoic acid	metab_5665	C12H20O3	0.8519	1.07e-07
pos_103	2-Formaminobenzoylacetate	metab_102	C10H9NO4	0.8509	1.079e-05
neg_2418	(1E)-1-(2-hydroxy-4-methoxyphenyl)pent-1-en-3-one	metab_10248	C12H14O3	0.8483	0.01237
pos_6610	Dopamine glucuronide	metab_6293	C14H19NO8	0.8427	0.0008098
pos_621	Beta-Leucine	metab_612	C6H13NO2	0.8419	0.002632
neg_6831	6-(hydroxymethyl)-7-methoxy-2H-chromen-2-one	metab_14367	C11H10O4	0.8408	0.002606
neg_2329	Xanthurenic acid	metab_10160	C10H7NO4	0.8402	4.706e-05
pos_7056	2-Acetyl-5-tetrahydroxybutyl Imidazole	metab_6716	C9H14N2O5	0.8395	0.0028
neg_2121	3-Furoic acid	metab_9957	C5H4O3	0.8356	0.0003038
neg_7029	Gamma-Glutamylproline	metab_14557	C10H16N2O5	0.8351	0.0002634
pos_7544	N-Carboxyethyl-gamma-aminobutyric acid	metab_7180	C7H13NO4	0.835	1.134e-05
neg_6239	(Z)-3-Oxo-2-(2-pentenyl)-1-cyclopenteneacetic acid	metab_13788	C12H16O3	0.8347	0.0004241
neg_2062	4-Pyridoxic acid	metab_9899	C8H9NO4	0.834	1.387e-06
neg_5141	Floionolic acid	metab_12792	C18H36O5	0.8298	0.0001173
pos_6300	5-Hydroxyindoleacetic acid	metab_5988	C10H9NO3	0.8269	1.28e-07
pos_715	4-(Trimethylammonio)but-2-enoate	metab_705	C7H13NO2	0.8267	0.0005394
pos_3105	L-Pyridosine	metab_3030	C12H18N2O4	0.8232	0.004535
neg_1823	N-Acetylneuraminic acid	metab_15852	C11H19NO9	0.821	0.001346
neg_6940	Melledonal A	metab_14471	C23H28O8	0.8206	0.035
neg_2708	2-Ethyl-2-Hydroxybutyric acid	metab_10533	C6H12O3	0.8177	0.004731
neg_3133	Ethyl (3R,5Z)-3-hydroxy-5-octenoate	metab_10929	C10H18O3	0.8155	5.986e-06
neg_2892	3-[[5-Methyl-2-(1-methylethyl)cyclohexyl]oxy]-1,2-propanediol	metab_10709	C13H26O3	0.8138	4.353e-05
neg_1207	N2-Acetyl-L-ornithine	metab_9085	C7H14N2O3	0.8111	0.005526
pos_397	P-Tolualdehyde	metab_394	C8H8O	0.8109	2.086e-08
pos_5943	3-Methyl-1-phenyl-3-pentanol	metab_5642	C12H18O	0.8075	2.079e-07
neg_2275	Chlorogenic Acid	metab_10108	C16H18O9	0.8071	0.001694
neg_6960	Gluconolactone	metab_14491	C6H10O6	0.8068	0.01027
neg_1680	Stachyose	metab_9532	C24H42O21	0.8064	0.009293
pos_1949	Blumealactone A	metab_1921	C20H28O6	0.804	0.04958
pos_5930	N-cis-tetradec-9Z-enoyl-L-Homoserine lactone	metab_5630	C18H31NO3	0.8005	0.0003845
pos_2385	Nomega-Acetylhistamine	metab_2330	C7H11N3O	0.7991	3.87e-08
neg_517	Xi-2,3-Dihydro-3,5-dihydroxy-6-methyl-4H-pyran-4-one	metab_8407	C7H10O4	0.7966	2.808e-05
neg_2817	Isoeugenitin	metab_10637	C12H12O4	0.7949	0.006275
pos_8246	1,3-Propanediamine	metab_7829	C3H10N2	0.7851	0.01664
pos_877	Camelliagenin B	metab_864	C30H48O5	0.7849	1.104e-05
pos_5759	Fumonisin B1	metab_5470	C34H59NO15	0.7822	0.002209
pos_1857	1-(3-Methylbutanoyl)-6-apiosylglucose	metab_1830	C16H28O11	0.7792	0.001562
neg_608	D-Ribulose	metab_8497	C5H10O5	0.7774	0.004679
pos_612	But-2-enoic acid	metab_603	C4H6O2	0.7695	0.008011
neg_5909	(R)-Pelletierine	metab_13476	C8H15NO	0.7685	0.01784
pos_7244	N-Acetylcadaverine	metab_6896	C7H16N2O	0.767	1.873e-08
pos_2877	Caffeoylputrescine	metab_2806	C13H18N2O3	0.7642	1.158e-05
pos_3019	Homoanserine	metab_2945	C11H18N4O3	0.7486	0.001538
pos_2377	Levan	metab_7892	C18H32O16	0.7422	0.009252
pos_2500	Meteloidine	metab_2441	C13H21NO4	0.7415	0.008742
neg_2390	3,4,5-trihydroxy-6-{[4-hydroxy-1-(7-methoxy-2-oxo-2H-chromen-8-yl)-3-methylidenebutan-2-yl]oxy}oxane-2-carboxylic acid	metab_10220	C21H24O11	0.736	9.525e-05
pos_7227	Glucuronolactone	metab_6880	C6H8O6	0.7306	2.969e-06
neg_3302	12-Hydroxyhexadecanoic acid	metab_11077	C16H32O3	0.7296	0.0001793
pos_6526	DHAP(10:0)	metab_6212	C13H25O7P	0.7189	0.007542
pos_3230	N-Jasmonoylisoleucine	metab_3152	C18H29NO4	0.711	6.689e-06
neg_593	Gluconic acid	metab_8482	C6H12O7	0.6992	0.00487
neg_1684	1-methyl 3-(3,4,5,6-tetrahydroxyoxan-2-yl)methyl propanedioate	metab_9535	C10H16O9	0.6769	0.01403
pos_6465	Gamma-Glutamylisoleucine	metab_6151	C11H20N2O5	0.6653	0.0009766
neg_2078	3-(3,5-dihydroxyphenyl)-1-propanoic acid sulphate	metab_9915	C9H10O7S	0.6647	5.168e-05
neg_3341	Lithocholate 3-O-glucuronide	metab_11110	C30H48O9	0.6638	8.199e-07
neg_6417	12-Oxo-20-trihydroxy-leukotriene B4	metab_13965	C20H30O7	0.6589	4.273e-08
neg_6092	(1E,4Z,6a,8b,10a)-8-Angeloyloxy-10,15-dihydroxy-3-oxo-1,4,11(13)-germacratrien-12,6-olide	metab_13647	C20H24O7	0.6504	0.01018
pos_626	Glycyl-Serine	metab_617	C5H10N2O4	0.6459	8.006e-09
neg_1810	Norophthalmic acid	metab_9655	C10H17N3O6	0.6281	0.0002358
pos_6285	OMDM-1	metab_5973	C27H45NO3	0.6042	8.64e-12
neg_1879	{3-[3-(3,4-dihydroxyphenyl)-3-oxoprop-1-en-1-yl]-6-hydroxy-2-methoxyphenyl}oxidanesulfonic acid	metab_9720	C16H14O9S	0.5991	0.0001427
pos_2493	B-D-Glucopyranosiduronic acid	metab_2434	C15H21NO8	0.5983	9.848e-05
neg_2822	Carvacrol	metab_10642	C10H14O	0.5965	2.435e-05
pos_2170	Guanidineacetic acid	metab_2131	C3H7N3O2	0.5645	2.158e-07
neg_1880	Orotidylic acid	metab_9721	C10H13N2O11P	0.5597	6.001e-07
neg_6700	Ethyl (S)-3-hydroxybutyrate glucoside	metab_14238	C12H22O8	0.5429	0.003132
pos_6385	Niveusin C	metab_6073	C20H26O7	0.4993	2.728e-06
pos_2512	13-Hydroxylupanine	metab_2453	C15H24N2O2	0.4886	0.002442
pos_6014	3-Epinobilin	metab_5711	C20H26O5	0.4133	1.428e-07
pos_5837	9'-Carboxy-gamma-tocotrienol	metab_5544	C23H32O4	0.3741	2.936e-06
pos_3164	Imperialine	metab_3087	C27H43NO3	0.3445	1.471e-15
neg_6063	4-hydroxy-2-methoxy-3-(3-methylbut-2-en-1-yl)benzoic acid	metab_13621	C13H16O4	0.1768	0.01184
neg_7330	Hawkinsin	metab_14847	C11H17NO6S	0.0911	3.438e-07
pos_6697	2-[(7-hydroxy-1-oxo-1H-isochromen-3-yl)formamido]acetic acid	metab_6379	C12H9NO6	0.0662	7.283e-07

## Sheet: A30Con vs A16Con
Table S6 Detailed differential rumen metabolites identified from the pairwise comparisons among the four groups
There were 206 differential rumen metabolites identified from the comparisons of A30Con versus A16Con
ID	Metabolite	Metab ID	Formula	FC(A30Con/A16Con)	P_value		Metabolite	FC(A30Con/A16Con)	KEGG Pathway Description
pos_2387	3,4,5-trihydroxy-6-[(4-hydroxy-3-methylbut-2-enoyl)oxy]oxane-2-carboxylic acid	metab_2332	C11H16O9	2.0488	0.04283		Adenosine 2',3'-cyclic phosphate	1.4246	Purine metabolism
pos_2633	Cyclic GMP-AMP	metab_2566	C20H24N10O13P2	1.4526	0.0004761		Creatine	1.3202	Arginine and proline metabolism
pos_6942	Adenosine 2',3'-cyclic phosphate	metab_6610	C10H12N5O6P	1.4246	5.975e-05		Cholesterol glucuronide	1.1943	Pentose and glucuronate interconversions
pos_5459	Oleamide	metab_5199	C18H35NO	1.4001	0.002813		D-Ribose 5-phosphate	1.1851	Pentose phosphate pathway；Carbon fixation in photosynthetic organisms；Purine metabolism						Vitamin B6 metabolism
neg_7248	5'-Hydroxymethyl meloxicam	metab_14767	C14H13N3O5S2	1.3808	0.0003942		CGMP	1.1752	Purine metabolism
neg_6095	(-)-Wikstromol	metab_13650	C20H22O7	1.364	0.001068		Adenine	1.1733	Purine metabolism
neg_7072	Diadenosine diphosphate	metab_14599	C20H26N10O13P2	1.3569	0.0001912		2',3' cyclic CMP	1.1528	Glutathione metabolism
pos_80	Creatine	metab_79	C4H9N3O2	1.3202	0.02424		CAMP	1.1524	Purine metabolism
pos_3336	ETHOXYQUIN	metab_3252	C14H19NO	1.3156	5.315e-05		Uridine 5'-monophosphate	1.1046	Pyrimidine metabolism
pos_5144	Octadecanamide	metab_4916	C18H37NO	1.301	0.007998		Cyclic AMP	1.0746	Purine metabolism
neg_7172	Guanosine diphosphate adenosine	metab_14695	C20H26N10O14P2	1.2905	0.001503		Spermidine	0.9619	Arginine and proline metabolism；Glutathione metabolism；beta-Alanine metabolism
pos_7497	Cytidine 2',3'-cyclic phosphate	metab_7136	C9H12N3O7P	1.2631	0.001731		Pantothenic Acid	0.9554	Pantothenate and CoA biosynthesis；beta-Alanine metabolism
pos_2667	Furaneol 4-(6-malonylglucoside)	metab_2599	C15H20O11	1.2414	2.429e-05		N-Acetyl-L-glutamic acid	0.9524	Arginine biosynthesis
pos_2822	3'-Methoxyfukiic acid	metab_2751	C12H14O8	1.2334	0.006563		Hypoxanthine	0.9421	Purine metabolism
pos_6535	D-Biotin	metab_6221	C10H16N2O3S	1.2164	1.751e-05		DCMP	0.9295	Pyrimidine metabolism
pos_3420	Lansioside B	metab_3326	C36H58O8	1.1993	0.02285		Uracil	0.9266	Pyrimidine metabolism；Pantothenate and CoA biosynthesis；beta-Alanine metabolism
neg_4914	Toxin T2 tetrol	metab_12592	C15H22O6	1.199	0.01531		L-4-Hydroxyglutamate semialdehyde	0.9237	Arginine and proline metabolism
pos_5724	Cholesterol glucuronide	metab_5436	C33H54O7	1.1943	0.03575		4-Pyridoxic acid	0.92	Vitamin B6 metabolism
pos_2341	3,4,5-trihydroxy-6-{[3-(3,4,5-trihydroxyphenyl)prop-2-enoyl]oxy}oxane-2-carboxylic acid	metab_2287	C15H16O11	1.1912	0.03931		L-Glutamate	0.9199	Arginine biosynthesis；Arginine and proline metabolism；Glutathione metabolism；C5-Branched dibasic acid metabolism
pos_2426	D-Ribose 5-phosphate	metab_7886	C5H11O8P	1.1851	0.0009844		Xanthine	0.9173	Caffeine metabolism；Purine metabolism
pos_1625	CGMP	metab_1601	C10H12N5O7P	1.1752	0.0002057		Uridine	0.9103	Pyrimidine metabolism
neg_1690	Adenine	metab_9541	C5H5N5	1.1733	0.001104		Inosine	0.9087	Purine metabolism
neg_401	Molybdopterin precursor Z	metab_8291	C10H12N5O7P	1.1621	8.528e-05		Deoxyguanosine	0.8961	Purine metabolism
neg_7066	Cytidine monophosphate N-acetylneuraminic acid	metab_14594	C20H31N4O16P	1.1546	0.03233		Thymine	0.8867	Pyrimidine metabolism
pos_2358	2',3' cyclic CMP	metab_2304	C9H12N3O7P	1.1528	0.0001164		5-Thymidylic acid	0.8661	Pyrimidine metabolism
neg_7132	CAMP	metab_14657	C10H12N5O6P	1.1524	2.61e-05		N2-Acetyl-L-ornithine	0.8231	Arginine biosynthesis
pos_4953	Ganoderenic acid D	metab_4763	C30H40O7	1.1522	0.004183		D-Ribulose	0.8187	Pentose and glucuronate interconversions
pos_6873	Phloretin xylosyl-galactoside	metab_6545	C26H32O14	1.1393	0.02881		Tyramine glucuronide	0.8133	Pentose and glucuronate interconversions
neg_5659	Taraxacolide 1-O-b-D-glucopyranoside	metab_13253	C21H32O9	1.1318	0.002759		Xanthosine	0.799	Caffeine metabolism
neg_5896	5,7-Dihydroxyisoflavone	metab_13464	C15H10O4	1.1278	0.0003103		Lithocholate 3-O-glucuronide	0.7758	Pentose and glucuronate interconversions
neg_2358	Dihydrosuberenol	metab_10189	C15H18O4	1.1158	0.002523		Gluconic acid	0.7725	Pentose phosphate pathway
neg_3411	Deoxycholic acid	metab_11174	C24H40O4	1.1129	0.01309		1,3-Propanediamine	0.7599	Arginine and proline metabolism；Glutathione metabolism；beta-Alanine metabolism
pos_2460	Guanidylic acid (guanosine monophosphate)	metab_2403	C10H14N5O8P	1.1124	0.002341		Aconitic acid	0.664	C5-Branched dibasic acid metabolism
pos_5747	Antibiotic X 14889A	metab_5458	C33H60O8	1.1101	0.04527		D-Ribulose 5-phosphate	0.6593	Pentose phosphate pathway；Vitamin B6 metabolism；Carbon fixation in photosynthetic organisms；Pentose and glucuronate interconversions
pos_5370	Ganoderenic acid E	metab_5117	C30H40O8	1.1067	0.0006715		L-Ornithine	0.2997	Arginine biosynthesis；Arginine and proline metabolis；Glutathione metabolism
neg_6175	Austin	metab_13725	C27H32O9	1.1054	0.02001
pos_7246	Uridine 5'-monophosphate	metab_6898	C9H13N2O9P	1.1046	0.0007801
neg_3110	3,4,5-trihydroxy-6-[4-(4-methyl-3-oxopentyl)phenoxy]oxane-2-carboxylic acid	metab_10909	C18H24O8	1.0969	0.002906
neg_5187	Lysyl-Hydroxyproline	metab_12837	C11H21N3O4	1.0968	0.002349
pos_4847	N-Palmitoylsphingosine	metab_4667	C34H67NO3	1.0936	0.04592
neg_5104	3b-Hydroxy-6b-methoxy-7(11)-eremophilen-12,8a-olide	metab_12759	C16H24O4	1.0867	0.0002007
pos_3424	Cis-Resveratrol 3-O-glucuronide	metab_3330	C20H20O9	1.0855	0.0001277
neg_3018	(6beta,7alpha,12beta,13beta)-7-Hydroxy-11,16-dioxo-8,14-apianadien-22,6-olide	metab_10824	C23H28O5	1.0843	0.009819
neg_5656	3,4,5-trihydroxy-6-(3-phenyloxirane-2-carbonyloxy)oxane-2-carboxylic acid	metab_13251	C15H16O9	1.0836	0.01157
neg_543	Coriandrone E	metab_8432	C13H12O5	1.0794	0.000104
neg_2517	2-(hydroxymethyl)-2-methyl-2H-chromen-5-ol	metab_10344	C11H12O3	1.0787	3.567e-05
neg_4720	13,14-Dihydro-15-keto-PGE2	metab_12405	C20H32O5	1.0778	0.02247
neg_2944	5-hydroxy-3-[(1E)-3-hydroxybut-1-en-1-yl]-1H-isochromen-1-one	metab_10759	C13H12O4	1.0771	0.0006451
pos_343	Trans-Piceid	metab_341	C20H22O8	1.0758	0.01243
pos_2587	Cyclic AMP	metab_2521	C10H12N5O6P	1.0746	0.001439
pos_3287	3,4,5-trihydroxy-6-[2-hydroxy-1-(1-oxo-1H-isochromen-3-yl)butoxy]oxane-2-carboxylic acid	metab_3205	C19H22O10	1.0731	0.0004715
neg_985	1-[2-(2H-1,3-benzodioxol-5-yl)-1-benzofuran-5-yl]propane-1,3-diol	metab_8871	C18H16O5	1.0703	9.108e-05
neg_3201	3-[(1E)-3-hydroxybut-1-en-1-yl]-1H-isochromen-1-one	metab_10984	C13H12O3	1.0671	0.008993
neg_2666	6-({3-[(1E)-buta-1,3-dien-1-yl]-1-oxo-1H-isochromen-5-yl}oxy)-3,4,5-trihydroxyoxane-2-carboxylic acid	metab_10491	C19H18O9	1.067	0.003518
pos_5220	Macrocarpal B	metab_4986	C28H40O6	1.0663	0.006418
pos_6297	3'-Formyl-2',4',6'-trihydroxy-5'-methyldihydrochalcone	metab_5985	C17H16O5	1.0657	0.001013
pos_2395	Pyridoxine (Vitamin B6)	metab_2340	C8H11NO3	1.0636	0.001863
pos_2957	ORSELLINIC ACID, ETHYL ESTER	metab_2885	C10H12O4	1.06	0.0001602
pos_781	7-hydroxy-2-(4-hydroxyphenyl)-5-methoxy-6,8-dimethyl-3,4-dihydro-2H-1-benzopyran-4-one	metab_770	C18H18O5	1.0593	0.001945
neg_6621	2beta,9xi-Dihydroxy-8-oxo-1(10),4,11(13)-germacratrien-12,6alpha-olide	metab_14161	C15H18O5	1.0587	8.79e-05
pos_1016	Ethylene glycol distearate	metab_1000	C38H74O4	1.0557	0.0116
neg_3124	Chlorogenoquinone	metab_10921	C16H16O9	1.0547	0.000295
neg_6622	(Z)-6-(2-Methoxyvinyl)-7-methyl-2H-1-benzopyran-2-one	metab_14162	C13H12O3	1.0538	5.497e-05
neg_2353	AH 6809	metab_10184	C17H14O5	1.0534	0.000344
neg_7166	Adenosine 3'-monophosphate	metab_14690	C10H14N5O7P	1.0523	0.02635
neg_664	(2-methoxy-2-{2-oxo-2H-furo[2,3-h]chromen-8-yl}propoxy)sulfonic acid	metab_8553	C15H14O8S	1.0516	4.574e-05
pos_5876	3,4,5-trihydroxy-6-[(4-methyl-2-oxo-2H-chromen-7-yl)oxy]oxane-2-carboxylic acid	metab_5579	C16H16O9	1.0507	4.734e-06
pos_1797	Dopaquinone	metab_1770	C9H9NO4	1.0475	0.002316
neg_110	2,3-dinor Prostaglandin E1	metab_8001	C18H30O5	0.9649	1.066e-05
pos_682	Spermidine	metab_672	C7H19N3	0.9619	3.885e-05
neg_96	2-Ethylsuberic acid	metab_7987	C10H18O4	0.9619	3.763e-06
pos_5168	Narbonolide	metab_4937	C20H32O5	0.9611	0.00186
neg_3504	5,6-Dihydroxyprostaglandin F1a	metab_11258	C20H36O7	0.9572	0.0002774
pos_63	(+/-)13-HpODE	metab_62	C18H32O4	0.9569	4.948e-05
pos_5595	Chalcolactone	metab_5319	C20H30O5	0.9568	1.525e-05
pos_1299	13-epi-12-oxo Phytodienoic Acid	metab_1282	C18H28O3	0.9564	0.0001664
neg_177	Suberic acid	metab_8068	C8H14O4	0.9564	0.0001837
pos_1816	Pantothenic Acid	metab_1789	C9H17NO5	0.9554	0.0005378
pos_313	C12:4n-2,4,8,10	metab_311	C12H16O2	0.9537	0.000473
neg_1885	N-Acetyl-L-glutamic acid	metab_9726	C7H11NO5	0.9524	0.0002231
neg_3580	(9Z,11R,12S,13S,15Z)-12,13-Epoxy-11-hydroxy-9,15-octadecadienoic acid	metab_11322	C18H30O4	0.9523	3.155e-05
neg_3296	12,20-Dioxo-leukotriene B4	metab_11072	C20H28O5	0.9522	0.0004735
pos_394	2-Hydroxycinnamic acid	metab_7883	C9H8O3	0.952	0.0004479
pos_2182	Pyrrolidine	metab_2143	C4H9N	0.9518	0.0004253
pos_7476	Isonicotinic acid	metab_7891	C6H5NO2	0.9514	0.0002049
pos_1355	9,10-epoxy-13-hydroxy-11-octadecenoic acid	metab_1336	C18H32O4	0.9505	0.0002078
pos_6567	2-Naphthylamine	metab_6252	C10H9N	0.9505	0.01036
pos_1453	4,4alpha,5,6-Tetrahydro-7-methyl-2(3H)-naphthalenone	metab_1434	C11H14O	0.9495	0.004088
neg_5141	Floionolic acid	metab_12792	C18H36O5	0.9494	0.007303
neg_5051	Gibberellin A74	metab_12711	C20H28O6	0.9492	0.0004697
pos_2964	3-hydroxyhexanoyl carnitine	metab_2892	C14H27NO5	0.948	0.001308
pos_5943	3-Methyl-1-phenyl-3-pentanol	metab_5642	C12H18O	0.9463	0.0005593
pos_779	(1R,2S,3S,4R)-p-Menthane-2,3-diol	metab_768	C10H20O2	0.9438	0.0004388
neg_5294	PE(18:2/0:0)	metab_12929	C23H44NO7P	0.9428	0.00209
pos_83	Hypoxanthine	metab_82	C5H4N4O	0.9421	1.26e-05
pos_2385	Nomega-Acetylhistamine	metab_2330	C7H11N3O	0.9415	0.00242
pos_2552	Isobutyryl carnitine	metab_2492	C11H21NO4	0.9407	0.01531
pos_6334	C12:5n-1,3,5,7,9	metab_6022	C12H14O2	0.9405	0.003586
neg_2472	3,4,5-trihydroxy-6-[(2E)-3-hydroxy-2-(phenylmethylidene)propoxy]oxane-2-carboxylic acid	metab_10300	C16H20O8	0.9405	0.009632
pos_5202	3-Deoxyestradiol	metab_4968	C18H24O	0.9403	0.0004672
pos_7146	Octopamine (p-Hydroxyphenylethanolamine)	metab_6803	C8H11NO2	0.9403	0.0001295
pos_6300	5-Hydroxyindoleacetic acid	metab_5988	C10H9NO3	0.9402	0.00307
pos_6517	2-Oxo-1,2-dihydroquinoline-4-carboxylate	metab_6203	C10H7NO3	0.9401	0.0001461
pos_7009	2-Hydroxyphenethylamine	metab_6671	C8H11NO	0.94	0.001436
pos_103	2-Formaminobenzoylacetate	metab_102	C10H9NO4	0.9395	0.01631
neg_3863	DG(15:0/18:0/0:0)	metab_11565	C36H70O5	0.9394	0.0001732
pos_3001	P-Acetaminobenzaldehyde	metab_2927	C9H9NO2	0.9391	0.001457
neg_1004	DG(18:2(9Z,12Z)/15:0/0:0)	metab_8889	C36H66O5	0.9384	0.002954
pos_1267	8,11,14-Nonadecatriynoic acid	metab_1250	C19H26O2	0.9375	0.02099
pos_5855	Corchorifatty acid F	metab_5561	C18H32O5	0.9371	0.007649
pos_3431	Hexadecanedioic acid mono-L-carnitine ester	metab_3337	C23H43NO6	0.9369	0.003217
pos_3030	12-Hydroxydodecanoic acid	metab_2956	C12H24O3	0.9366	0.0001513
neg_5925	8-Deoxy-11,13-dihydroxygrosheimin	metab_13491	C15H20O5	0.9365	0.001215
pos_2443	Threoninyl-Proline	metab_2386	C9H16N2O4	0.9355	0.000848
pos_5967	12-hydroxy-3Z,6Z-dodecadienoic acid	metab_5665	C12H20O3	0.9344	0.0002121
pos_6468	1-Octen-3-yl glucoside	metab_6154	C14H26O6	0.9342	0.01793
pos_7244	N-Acetylcadaverine	metab_6896	C7H16N2O	0.9338	5.207e-05
pos_765	2-Indolecarboxylic acid	metab_754	C9H7NO2	0.9316	0.0003552
neg_6227	(1beta,2beta,5beta)-p-Menth-3-ene-1,2,5-triol	metab_13776	C10H18O3	0.9312	0.000746
neg_3950	1-(11Z-eicosenoyl)-glycero-3-phosphate	metab_11649	C23H45O7P	0.9295	0.005075
neg_7338	DCMP	metab_14854	C9H14N3O7P	0.9295	0.03493
pos_331	Traumatic Acid	metab_329	C12H20O4	0.9291	0.000115
neg_2251	Ethyl glucuronide	metab_10085	C8H14O7	0.9283	0.04318
pos_3905	DG(15:0/18:1(11Z)/0:0)	metab_3741	C36H68O5	0.9282	0.01005
pos_1567	THTC	metab_1546	C5H8O2S	0.9281	5.613e-05
pos_6384	Genipic acid	metab_6072	C9H12O4	0.9275	0.000286
pos_1565	Uracil	metab_1544	C4H4N2O2	0.9266	7.75e-06
pos_1047	1-Palmitoyl-2-linoleoyl PE	metab_1031	C39H74NO8P	0.9244	0.01018
pos_7520	L-4-Hydroxyglutamate semialdehyde	metab_7158	C5H9NO4	0.9237	0.005263
neg_5122	1,11-Undecanedicarboxylic acid	metab_12776	C13H24O4	0.9228	0.0005399
neg_6774	Glutamylphenylalanine	metab_14310	C14H18N2O5	0.9227	9.88e-05
neg_2062	4-Pyridoxic acid	metab_9899	C8H9NO4	0.92	0.01196
neg_1553	L-Glutamate	metab_15851	C5H9NO4	0.9199	0.02229
pos_2877	Caffeoylputrescine	metab_2806	C13H18N2O3	0.9181	0.03866
neg_3133	Ethyl (3R,5Z)-3-hydroxy-5-octenoate	metab_10929	C10H18O3	0.9181	0.0144
neg_1862	Xanthine	metab_9703	C5H4N4O2	0.9173	0.0001393
neg_6355	Polyethylene, oxidized	metab_13903	C12H20O5	0.9167	0.0003543
neg_3630	DG(14:1(9Z)/18:3(9Z,12Z,15Z)/0:0)	metab_11367	C35H60O5	0.9164	1.105e-06
neg_6859	N-Acetyl-DL-methionine	metab_14394	C7H13NO3S	0.9161	0.009511
pos_3376	PA(18:0/0:0)	metab_3286	C21H43O7P	0.916	0.001083
pos_7882	N1-Acetylspermidine	metab_7478	C9H21N3O	0.916	0.0001543
neg_2513	3-[3,4-dihydroxy-2-(8-hydroxy-3,7-dimethylocta-2,6-dien-1-yl)phenyl]propanoic acid	metab_10340	C19H26O5	0.9157	8.528e-05
neg_5022	DG(14:0/18:3(9Z,12Z,15Z)/0:0)	metab_12686	C35H62O5	0.9142	1.508e-06
neg_6925	Aspartyl-Tyrosine	metab_14457	C13H16N2O6	0.9138	0.002846
neg_7372	Deoxythymidine diphosphate-l-rhamnose	metab_14887	C16H26N2O15P2	0.9135	0.01978
pos_6357	Trigoforin	metab_6045	C12H12O2	0.9133	0.01945
neg_116	Uridine	metab_8007	C9H12N2O6	0.9103	5.938e-06
pos_5811	2,6-Dimethylnaphthalene	metab_5522	C12H12	0.9099	0.003819
neg_89	Inosine	metab_7980	C10H12N4O5	0.9087	0.002826
pos_7255	7-Methylguanine	metab_7885	C6H7N5O	0.9086	0.0003776
pos_2789	5'-Deoxy-5'-(methylthio)adenosine	metab_2718	C11H15N5O3S	0.9076	0.003028
pos_3266	INDOLE-3-CARBINOL	metab_3185	C9H9NO	0.9057	0.0003754
pos_5778	7-hydroxygranisetron	metab_5489	C18H24N4O2	0.9051	0.03037
neg_2275	Chlorogenic Acid	metab_10108	C16H18O9	0.9008	0.03946
neg_2892	3-[[5-Methyl-2-(1-methylethyl)cyclohexyl]oxy]-1,2-propanediol	metab_10709	C13H26O3	0.8988	0.01536
neg_5595	(S)-9-Hydroxy-10-undecenoic acid	metab_13201	C11H20O3	0.8985	0.000779
neg_6239	(Z)-3-Oxo-2-(2-pentenyl)-1-cyclopenteneacetic acid	metab_13788	C12H16O3	0.8983	4.24e-05
pos_5954	5-Phenyl-1-pentanol	metab_5652	C11H16O	0.8982	0.001367
pos_6568	Hexyl glucoside	metab_6253	C12H24O6	0.8979	0.01032
pos_1347	(3beta,15alpha,22S,24E)-3,15,22-Trihydroxylanosta-7,9(11),24-trien-26-oic acid	metab_1328	C30H46O5	0.8973	0.0001242
neg_7036	Deoxyguanosine	metab_14564	C10H13N5O4	0.8961	0.001537
pos_1635	4-Hydroxyproline galactoside	metab_1611	C11H19NO8	0.8945	0.0001379
neg_3460	DG(14:1n5/0:0/18:3n3)	metab_11217	C35H60O5	0.8933	5.612e-07
pos_4865	DG(15:0/18:4(6Z,9Z,12Z,15Z)/0:0)	metab_4685	C36H62O5	0.8882	2.844e-06
pos_2670	Thymine	metab_2602	C5H6N2O2	0.8867	8.229e-07
neg_3821	4-Hydroxy-16,18-tritriacontanedione	metab_11524	C33H64O3	0.8843	0.0006205
neg_5001	25-Hydroxyvitamin D3-26,23-lactol	metab_12669	C27H42O4	0.8773	0.001777
neg_4953	Homodolicholide	metab_12628	C29H48O6	0.8761	0.0002927
pos_5966	(4R,5S,7R,11x)-11,12-Dihydroxy-1(10)-spirovetiven-2-one 12-glucoside	metab_5664	C21H34O8	0.8739	0.04302
neg_7029	Gamma-Glutamylproline	metab_14557	C10H16N2O5	0.8696	0.003584
pos_6610	Dopamine glucuronide	metab_6293	C14H19NO8	0.8688	0.004332
pos_5930	N-cis-tetradec-9Z-enoyl-L-Homoserine lactone	metab_5630	C18H31NO3	0.8681	0.0001204
pos_7157	5-Thymidylic acid	metab_6813	C10H15N2O8P	0.8661	0.04771
neg_2119	20-Hydroxy-leukotriene E4	metab_9955	C23H37NO6S	0.8637	0.0001125
pos_6079	(3'x,5'a,9'x,10'b)-O-(6-Oxo-7-drimen-11-yl)umbelliferone	metab_5771	C24H28O4	0.8613	0.0003366
pos_4991	Ganoderic acid F	metab_4792	C32H42O9	0.8601	0.003314
neg_2822	Carvacrol	metab_10642	C10H14O	0.8565	0.01094
pos_7852	(3,4,5,6-tetrahydroxyoxan-2-yl)methyl acetate	metab_7451	C8H14O7	0.8537	7.952e-05
neg_7252	DTDP-4-acetamido-4,6-dideoxy-D-galactose	metab_14771	C18H29N3O15P2	0.8532	0.0003071
neg_5017	2-Hydroxylinolenic acid	metab_12681	C18H30O3	0.8472	2.799e-06
pos_3230	N-Jasmonoylisoleucine	metab_3152	C18H29NO4	0.8455	7.98e-05
neg_2138	Gentiobiosyl 2-methyl-6-oxo-2E,4E-heptadienoate	metab_9974	C20H30O13	0.8275	0.001086
pos_7859	Myo-Inositol	metab_7458	C6H12O6	0.8272	0.01053
pos_877	Camelliagenin B	metab_864	C30H48O5	0.8233	2.346e-05
neg_1207	N2-Acetyl-L-ornithine	metab_9085	C7H14N2O3	0.8231	3.422e-05
neg_608	D-Ribulose	metab_8497	C5H10O5	0.8187	0.004785
pos_6799	Tyramine glucuronide	metab_6476	C14H19NO7	0.8133	0.002873
neg_1992	Xanthosine	metab_9831	C10H12N4O6	0.799	0.00163
neg_3711	Cohibin A	metab_11426	C35H64O4	0.789	0.0001051
neg_3691	CE(DiMe(11,3))	metab_11411	C47H78O3	0.7846	0.006729
pos_5759	Fumonisin B1	metab_5470	C34H59NO15	0.781	0.01911
neg_4889	8-Oxohexadecanoic acid	metab_12571	C16H30O3	0.777	0.0001814
neg_3341	Lithocholate 3-O-glucuronide	metab_11110	C30H48O9	0.7758	0.0001461
neg_593	Gluconic acid	metab_8482	C6H12O7	0.7725	7.262e-05
pos_979	AM3102	metab_963	C21H41NO2	0.7625	0.0006221
pos_8246	1,3-Propanediamine	metab_7829	C3H10N2	0.7599	0.0004279
neg_6940	Melledonal A	metab_14471	C23H28O8	0.7594	0.001583
neg_6700	Ethyl (S)-3-hydroxybutyrate glucoside	metab_14238	C12H22O8	0.743	0.0001915
pos_7515	O2'-4a-cyclic-tetrahydrobiopterin	metab_7153	C9H13N5O3	0.6718	0.0006408
pos_6285	OMDM-1	metab_5973	C27H45NO3	0.666	1.847e-10
neg_7290	Aconitic acid	metab_15848	C6H6O6	0.664	3.368e-08
pos_7526	D-Ribulose 5-phosphate	metab_7163	C5H11O8P	0.6593	0.0005751
pos_5837	9'-Carboxy-gamma-tocotrienol	metab_5544	C23H32O4	0.4381	0.005451
pos_3164	Imperialine	metab_3087	C27H43NO3	0.3767	2.071e-15
pos_2050	L-Ornithine	metab_2021	C5H12N2O2	0.2997	0.003211
neg_6063	4-hydroxy-2-methoxy-3-(3-methylbut-2-en-1-yl)benzoic acid	metab_13621	C13H16O4	0.2023	0.01962
