# Supplementary material for: Revealing the developmental characterization of rumen microbiome and its host in newly received cattle during receiving period contributes to formulating precise nutritional strategies
Source: Microbiome. 2023 Nov 3;11:238. doi: 10.1186/s40168-023-01682-z (PMC10623857; doi:10.1186/s40168-023-01682-z)
Supplement: Supplementary file 8 — Additional file 7: Table S7. Detailed differential serum metabolites identified from the pairwise comparisons among the four groups. [file 40168_2023_1682_MOESM7_ESM.xlsx]

## Sheet: ACon vs BT
Table S7 Detailed differential serum metabolites identified from the pairwise comparisons among the four groups
There were 134 differential serum metabolites identified from the comparisons of ACon versus BT
ID	Metabolite	Metab ID	Formula	FC(ACon/BT)	P_value			Metabolite	FC(Acon/BT)	KEGG pathway
pos_3	3,7-Dihydroxy-12-oxocholanoic acid	metab_2	C24H38O5	0.6966	0.005027			Inosine	2.0467	Purine metabolism
pos_223	(2R,3R,4R)-2-Amino-4-hydroxy-3-methylpentanoic acid	metab_222	C6H13NO3	0.9781	0.01776			Guanine	1.7323	Purine metabolism
pos_245	5-Hydroxy-L-tryptophan	metab_244	C11H12N2O3	1.0489	0.02921			Xanthine	1.3849	Purine metabolism
pos_376	(R)-(+)-2-Pyrrolidone-5-carboxylic acid	metab_374	C5H7NO3	1.0198	0.001891			Guanosine	1.3234	Purine metabolism
pos_609	3-Amino-2-piperidone	metab_604	C5H10N2O	0.9556	0.0005731			Hypoxanthine	1.2287	Purine metabolism
pos_643	D-Pipecolic acid	metab_636	C6H11NO2	0.9274	0.04427			Epinephrine	1.0988	Tyrosine metabolism
pos_867	PC(16:0/0:0)[U]	metab_860	C24H50NO7P	0.9757	0.007286			3-Methyl-L-histidine	1.0444	Histidine metabolism
pos_870	PC(18:3(6Z,9Z,12Z)/0:0)[U]	metab_863	C26H48NO7P	0.9513	0.008167			Dimethylglycine	1.0393	Glycine, serine and threonine metabolism
pos_1356	L-Glutamine	metab_1346	C5H10N2O3	1.0232	0.0005933			Pyrroline hydroxycarboxylic acid	1.0255	Arginine and proline metabolism
pos_1409	Creatine	metab_1398	C4H9N3O2	1.0205	0.008219			L-Glutamine	1.0205	Alanine, aspartate and glutamate metabolism； D-Glutamine and D-glutamate metabolism；Arginine biosynthesis； Aminoacyl-tRNA biosynthesis；Purine metabolism； Glyoxylate and dicarboxylate metabolism； Nitrogen metabolism
pos_1443	Pyrroline hydroxycarboxylic acid	metab_1432	C5H7NO3	1.0255	0.01564			Creatine	1.0205	Arginine and proline metabolism；Pyrimidine metabolism；Glycine, serine and threonine metabolism
pos_1693	Hippuric acid	metab_1679	C9H9NO3	0.9584	0.0003917			PC(16:0/0:0)	0.9815	Glycerophospholipid metabolism
pos_2190	3-Methyl-L-histidine	metab_2158	C7H11N3O2	1.0444	0.003271			LysoPC(18:0)	0.9759	Glycerophospholipid metabolism
pos_2362	All-trans-3,4-Didehydroretinoate	metab_2319	C20H26O2	1.0993	0.04247			L-Glutamate	0.9665	Alanine, aspartate and glutamate metabolism； D-Glutamine and D-glutamate metabolism；Arginine biosynthesis；Arginine and proline metabolism；Nitrogen metabolism；Aminoacyl-tRNA biosynthesis；Glyoxylate and dicarboxylate metabolism；Histidine metabolism
pos_2373	Niacinamide	metab_2330	C6H6N2O	0.9197	0.0001086			LysoPC(17:0)	0.9646	Glycerophospholipid metabolism
pos_2453	Cis-zeatin-9-N-glucoside	metab_2408	C16H23N5O6	1.3254	0.005123			LysoPC(16:1(9Z)/0:0)	0.9629	Glycerophospholipid metabolism
pos_2469	Urate-3-ribonucleoside	metab_2423	C10H12N4O7	0.9143	0.001377			LysoPC(16:1(9Z))	0.9543	Glycerophospholipid metabolism
pos_2492	Cis-zeatin-7-N-glucoside	metab_2445	C16H23N5O6	1.9289	5.229e-06			Phosphocholine	0.9541	Glycerophospholipid metabolism
pos_2509	Guanosine	metab_2462	C10H13N5O5	1.3234	0.001753			PC(17:0/0:0)	0.9286	Glycerophospholipid metabolism
pos_2535	3'-Amino-3'-deoxythimidine	metab_2488	C10H15N3O4	0.758	0.0001314			Gentisic acid	0.9157	Tyrosine metabolism
pos_2591	XI-Dihydro-2-methyl-3(2H)-thiophenone	metab_2541	C5H8OS	0.8194	0.001826			PC(20:0/0:0)	0.8828	Glycerophospholipid metabolism
pos_2639	5-Hydroxy-6-methoxyindole glucuronide	metab_2588	C15H17NO8	0.6831	3.937e-05			Thymine	0.8677	Pyrimidine metabolism
pos_2658	Phaseoloside D	metab_2607	C65H104O31	0.8764	0.004076			LysoPC(20:0/0:0)	0.8677	Glycerophospholipid metabolism
pos_2679	DL-2-Aminooctanoic acid	metab_2627	C8H17NO2	0.9586	0.03953			LysoPC(20:0)	0.8475	Glycerophospholipid metabolism
pos_2689	(+/-)-Hexanoylcarnitine	metab_2637	C13H25NO4	1.0549	0.03981			Imidazoleacetic acid	0.8056	Histidine metabolism
pos_2834	Epinephrine	metab_2781	C9H13NO3	1.0988	0.04072			5-Hydroxy-6-methoxyindole glucuronide	0.6831	Pentose and glucuronate interconversions
pos_2855	Meta-O-Dealkylated flecainide	metab_2802	C15H19F3N2O3	0.901	0.02196
pos_2947	Isoputreanine	metab_2894	C7H16N2O2	1.0212	0.01835
pos_2970	(+/-)-Octanoylcarnitine	metab_2917	C15H29NO4	1.0778	0.006578
pos_3065	Tanacetol B	metab_3010	C17H28O4	1.0673	0.02126
pos_3443	Isofucosterol 3-O-[6-O-(9-Octadecenoyl)-b-D-glucopyranoside]	metab_3369	C53H90O7	1.0264	0.01035
pos_3560	PC(14:0/0:0)	metab_3481	C22H46NO7P	0.926	0.006343
pos_3768	PC(16:0/P-18:0)	metab_3676	C42H84NO7P	0.8692	0.03606
pos_3809	LysoPC(20:0)	metab_3712	C28H58NO7P	0.8475	0.00451
pos_4249	PE(16:0/22:4(7Z,10Z,13Z,16Z))	metab_4109	C43H78NO8P	0.9257	0.0001856
pos_4263	1-heptadecanoyl-sn-glycero-3-phosphocholine	metab_4121	C25H52NO7P	0.943	0.0001901
pos_4268	PC(18:3(9Z,12Z,15Z)/P-16:0)	metab_4126	C42H78NO7P	0.9536	0.0004884
pos_4273	PC(15:0/22:4(7Z,10Z,13Z,16Z))	metab_4131	C45H82NO8P	0.9505	0.006794
pos_4287	PC(14:0/18:1(11Z))	metab_4142	C40H78NO8P	0.9561	0.0168
pos_5036	PC(16:0/18:3(9Z,12Z,15Z))	metab_4854	C42H78NO8P	0.9393	0.03503
pos_5038	PE(16:1(9Z)/20:0)	metab_4855	C41H80NO8P	0.9197	0.0287
pos_5126	Cerebroside B	metab_4941	C41H77NO9	0.9278	0.02826
pos_5285	1-Hydroxy-1-phenyl-3-hexadecanone	metab_5091	C22H36O2	0.9656	0.02802
pos_5288	PC(20:0/0:0)	metab_5094	C28H58NO7P	0.8828	0.006404
pos_5296	SM(d18:0/16:0)	metab_5102	C39H82N2O6P+	0.9133	6.144e-05
pos_5307	PC(20:2(11Z,14Z)/14:1(9Z))	metab_5111	C42H78NO8P	0.9629	0.004765
pos_5316	PC(15:0/22:5(7Z,10Z,13Z,16Z,19Z))	metab_5119	C45H80NO8P	0.9601	0.005029
pos_5335	PC(15:0/18:3(9Z,12Z,15Z))	metab_5138	C41H76NO8P	0.6624	0.000987
pos_5336	PC(16:0/0:0)	metab_5139	C24H50NO7P	0.9815	0.04531
pos_5339	PC(18:1/0:0)	metab_5142	C26H52NO7P	0.9734	0.01354
pos_5369	DG(18:2n6/0:0/18:4n3)	metab_5167	C40H66O5	1.0431	0.006449
pos_5387	4-Phenyl-3-buten-2-ol	metab_5185	C10H12O	1.0572	0.008122
pos_6047	PC(17:0/0:0)	metab_5779	C25H52NO7P	0.9286	5.794e-05
pos_6138	Phosphocholine	metab_5861	C5H14NO4P	0.9541	0.005693
pos_6151	PC(17:1(9Z)/0:0)	metab_5873	C25H50NO7P	0.9194	0.0001714
pos_6204	LysoPC(16:1(9Z))	metab_5925	C24H48NO7P	0.9543	0.0001794
pos_6455	Delta2-THA	metab_6165	C24H34O2	0.8993	0.0002184
pos_7158	Putreanine	metab_6846	C7H17N2O2+	1.0238	0.0205
pos_7410	Indolylacryloylglycine	metab_7096	C13H12N2O3	0.8929	3.794e-06
pos_7514	4-Hydroxy-alprenolol	metab_7199	C15H23NO3	1.0478	0.03772
pos_7574	Garcinia acid	metab_7254	C6H8O8	0.9419	0.001054
pos_7641	Glutaminyltryptophan	metab_7321	C16H20N4O4	0.9035	0.0279
pos_7700	Glucosylgalactosyl hydroxylysine	metab_7377	C18H34N2O13	0.8646	0.02405
pos_7719	Thymine	metab_7396	C5H6N2O2	0.8677	5.61e-07
pos_7734	Propyl 2-mercaptopropionate	metab_7411	C6H12O2S	1.5314	0.004599
pos_7736	Hypoxanthine	metab_7413	C5H4N4O	1.2287	0.0001495
pos_7739	Guanine	metab_7416	C5H5N5O	1.7323	7.794e-06
pos_7794	5-Methyldeoxycytidine	metab_7470	C10H15N3O4	0.7256	0.0003118
pos_7810	Serylarginine	metab_7486	C9H19N5O4	1.3842	0.001759
pos_7820	Imidazoleacetic acid	metab_7496	C5H6N2O2	0.8056	8.862e-08
pos_7895	Beta-Alaninamide	metab_7570	C3H8N2O	0.888	0.02305
pos_7932	2-Pyrimidine Acetic Acid	metab_7607	C6H6N2O2	0.9532	0.004083
pos_7941	Acetylcarnitine	metab_7616	C9H17NO4	1.0376	0.005508
pos_7948	3-Hydroxynorvaline	metab_7623	C5H11NO3	1.032	0.02323
pos_8002	Hydroxyprolyl-Proline	metab_7676	C10H16N2O4	1.1367	0.0382
pos_8039	Methionyl-Asparagine	metab_7711	C9H17N3O4S	0.8326	0.04266
pos_8676	Dimethylglycine	metab_8295	C4H9NO2	1.0393	0.01396
pos_8720	N(6)-Methyllysine	metab_8335	C7H16N2O2	1.0224	0.01357
pos_8869	Ne-Methyl-L-lysine	metab_8468	C7H16N2O2	1.0644	0.02513
pos_7426	Indole-3-carboxaldehyde	metab_8868	C9H7NO	0.9623	0.0206
pos_3013	Methylnoradrenaline	metab_8870	C9H13NO3	1.1389	0.01571
neg_37	Cholic acid	metab_8909	C24H40O5	0.9209	0.0001399
neg_604	Tanacetol A	metab_9469	C17H26O4	0.9524	0.01729
neg_711	LysoPC(0:0/16:0)	metab_9575	C24H50NO7P	0.9829	0.01578
neg_875	LysoPC(17:0)	metab_9737	C25H52NO7P	0.9646	0.001208
neg_1164	Inosine	metab_10025	C10H12N4O5	2.0467	5.14e-07
neg_1175	Nopalinic acid	metab_10036	C10H18N2O6	0.9456	0.0007141
neg_1912	7-Methylguanosine	metab_10728	C11H16N5O5+	1.4467	0.0152
neg_2012	Hydroxyphenyllactic acid	metab_10827	C9H10O4	1.0461	0.006393
neg_2061	2,8-Dihydroxyquinoline-beta-D-glucuronide	metab_10875	C15H15NO8	0.9124	0.0008925
neg_2205	Gentisic acid	metab_11014	C7H6O4	0.9157	6.919e-05
neg_2368	Thromboxane B3	metab_11172	C20H32O6	0.7599	0.001417
neg_2437	Acuminoside	metab_11241	C21H36O10	0.8407	1.593e-06
neg_2479	Rac-5,6-Epoxy-retinoyl-beta-D-glucuronide	metab_11283	C26H36O9	0.6649	4.33e-06
neg_2509	5'-Carboxy-alpha-chromanol	metab_11310	C19H28O4	0.7005	0.0002715
neg_2547	6-keto PGE1	metab_11345	C20H32O6	0.9249	0.04265
neg_2577	3-hydroxypristanic acid	metab_11373	C19H38O3	0.9199	0.01052
neg_2586	Lithocholic acid glycine conjugate	metab_11382	C26H43NO4	1.08	0.001645
neg_2624	PE(18:1(9Z)/0:0)	metab_11418	C23H46NO7P	0.9778	0.02539
neg_2646	LysoPC(18:1(9Z))	metab_11439	C26H52NO7P	0.9761	0.00789
neg_2655	1-heneicosanoyl-glycero-3-phosphate	metab_11448	C24H49O7P	0.8432	0.01333
neg_2738	1-docosanoyl-glycero-3-phosphate	metab_11526	C25H51O7P	0.8539	0.004309
neg_2743	10-hydroxy-2E-decenoic acid	metab_11531	C10H18O3	1.0319	0.02577
neg_2762	2-amino-4-({2-[(2-carboxy-2-hydroxy-1-phenylethyl)sulfanyl]-1-[(carboxymethyl)-C-hydroxycarbonimidoyl]ethyl}-C-hydroxycarbonimidoyl)butanoic acid	metab_11549	C19H25N3O9S	1.0444	0.02715
neg_2805	Momordol	metab_11590	C26H48O5	1.0371	0.02255
neg_2828	3-[3,5-dihydroxy-4-(sulfooxy)phenyl]propanoic acid	metab_11612	C9H10O8S	1.07	0.009212
neg_2917	LysoPE(0:0/18:0)	metab_11697	C23H48NO7P	0.9222	0.0001292
neg_2948	PC(16:0/18:3(6Z,9Z,12Z))	metab_11728	C42H78NO8P	0.9588	0.03406
neg_3004	PC(18:2(9Z,12Z)/P-16:0)	metab_11783	C42H80NO7P	0.9047	0.04092
neg_3038	Tiglylcarnitine	metab_11815	C12H21NO4	0.9779	0.02172
neg_3059	2-[4-(4-chloro-1,2-diphenylbut-1-en-1-yl)phenoxy]acetaldehyde	metab_11834	C24H21ClO2	0.9528	0.04526
neg_3953	Prostaglandin G1	metab_12680	C20H34O6	0.953	0.02169
neg_3966	PE(18:2(9Z,12Z)/20:0)	metab_12692	C43H82NO8P	0.803	0.0054
neg_4081	Glucosylsphingosine	metab_12806	C24H47NO7	0.9186	0.04191
neg_4119	LysoPA(0:0/18:2(9Z,12Z))	metab_12844	C21H39O7P	0.9436	4.437e-05
neg_4231	PE(18:2/0:0)	metab_12951	C23H44NO7P	0.9746	0.01758
neg_4240	Oryzalic acid B	metab_12959	C20H30O5	0.7795	5.029e-06
neg_4272	1,11-Undecanedicarboxylic acid	metab_12987	C13H24O4	0.968	0.008147
neg_4328	LysoPC(20:0/0:0)	metab_13043	C28H58NO7P	0.8677	0.009656
neg_4371	Cyclotricuspidogenin C	metab_13085	C31H52O7	0.9023	4.615e-05
neg_4375	LysoPC(P-16:0)	metab_13089	C24H50NO6P	0.973	0.008601
neg_4397	3-hydroxypentadecanoyl carnitine	metab_13110	C22H43NO5	0.9635	0.03635
neg_4418	Gymnodimine	metab_13130	C32H45NO4	0.9481	0.00693
neg_4435	LysoPC(16:1(9Z)/0:0)	metab_13145	C24H48NO7P	0.9629	0.001102
neg_4608	(S)-10,16-Dihydroxyhexadecanoic acid	metab_13307	C16H32O4	1.1027	0.001359
neg_4693	[2-hydroxy-6-methoxy-4-(prop-2-en-1-yl)phenyl]oxidanesulfonic acid	metab_13390	C10H12O6S	1.0776	0.02576
neg_4996	{[3-(6-hydroxy-7-methoxy-2H-1,3-benzodioxol-5-yl)prop-2-en-1-yl]oxy}sulfonic acid	metab_13686	C11H12O8S	0.939	0.0005789
neg_5109	Indole-3-carboxilic acid-O-sulphate	metab_13793	C9H7NO5S	0.9659	0.01394
neg_5267	Xanthine	metab_13950	C5H4N4O2	1.3849	0.002672
neg_5272	Alanyl-Phenylalanine	metab_13955	C12H16N2O3	0.8367	0.005792
neg_5274	Beta-D-3-Ribofuranosyluric acid	metab_13957	C10H12N4O7	0.9445	0.0005541
neg_4472	Hexadecanedioic acid	metab_15336	C16H30O4	0.9644	0.009196
neg_501	L-Glutamate	metab_15337	C5H9NO4	0.9665	0.04105
neg_3205	LysoPC(18:0)	metab_15338	C26H54NO7P	0.9759	0.00257

## Sheet: A16Con vs BT
Table S7 Detailed differential serum metabolites identified from the pairwise comparisons among the four groups
There were 149 differential serum metabolites identified from the comparisons of A16Con versus BT
ID	Metabolite	Metab ID	Formula	FC(A16Con/BT)	P_value		Metabolite	FC(A16Con/BT)	KEGG pathway
pos_3	3,7-Dihydroxy-12-oxocholanoic acid	metab_2	C24H38O5	1.31	0.00172		GPCho(18:1/18:1)	0.9563	Glycerophospholipid metabolism
pos_53	Cervonoyl ethanolamide	metab_52	C24H36O3	1.0477	0.003365		LysoPC(16:1(9Z))	0.9544	Glycerophospholipid metabolism
pos_71	PC(16:0/18:2(9Z,12Z))	metab_70	C42H80NO8P	0.9477	0.007758		LysoPC(20:4(5Z,8Z,11Z,14Z))	0.9511	Glycerophospholipid metabolism
pos_643	D-Pipecolic acid	metab_636	C6H11NO2	0.8926	0.004524		LysoPC(22:5(7Z,10Z,13Z,16Z,19Z))	0.9508	Glycerophospholipid metabolism
pos_676	25-Hydroxyvitamin D2-25-glucuronide	metab_669	C34H52O8	1.0369	3.637e-05		Testosterone glucuronide	0.9464	Steroid hormone biosynthesis
pos_714	Norecasantalic acid	metab_707	C11H16O2	0.8473	0.001248		Phosphocholine	0.9365	Glycerophospholipid metabolism
pos_830	4-(3,7-dimethylocta-2,6-dien-1-yl)benzene-1,2,3,5-tetrol	metab_823	C16H22O4	0.9403	0.0005603		GPCho(14:0/20:1)	0.9278	Glycerophospholipid metabolism
pos_867	PC(16:0/0:0)[U]	metab_860	C24H50NO7P	0.9622	0.0002891		PC(22:5/0:0)	0.923	Glycerophospholipid metabolism
pos_870	PC(18:3(6Z,9Z,12Z)/0:0)[U]	metab_863	C26H48NO7P	0.9129	1.227e-05		LysoPC(20:5(5Z,8Z,11Z,14Z,17Z))	0.9201	Glycerophospholipid metabolism
pos_1027	Hexyl glucoside	metab_1020	C12H24O6	0.9446	0.001964		PC(20:0/0:0)	0.8328	Glycerophospholipid metabolism
pos_1059	GPCho(18:0/20:5)	metab_1051	C46H82NO8P	0.9482	0.004882		PC(16:0/20:5(5Z,8Z,11Z,14Z,17Z))	0.7538	Glycerophospholipid metabolism
pos_1061	PC(16:0/20:5(5E,8E,11E,14E,17E))[U]	metab_1053	C44H78NO8P	0.9366	0.0001978		LysoPC(20:0)	0.7161	Glycerophospholipid metabolism
pos_1064	PG(i-12:0/i-24:0)	metab_1055	C42H83O10P	0.9487	0.04492		LysoPC(20:0/0:0)	0.6955	Glycerophospholipid metabolism
pos_1065	PC(18:0/22:5(4Z,7Z,10Z,13Z,16Z))	metab_1056	C48H86NO8P	0.9324	0.01565
pos_1234	PS(18:3(9Z,12Z,15Z)/20:0)	metab_1224	C44H80NO10P	0.8254	0.001188
pos_1247	GPCho(14:0/20:1)	metab_1237	C42H82NO8P	0.9278	0.01126
pos_1322	Lauroyl diethanolamide	metab_1312	C16H33NO3	0.9479	9.075e-05
pos_1548	3-O-Methyl-L-DOPA	metab_1536	C10H13NO4	0.9372	0.03267
pos_1693	Hippuric acid	metab_1679	C9H9NO3	0.9532	4.417e-05
pos_1703	KAPA	metab_1689	C9H17NO3	0.9225	7.945e-06
pos_1873	Hovenidulcigenin A	metab_1859	C32H48O7	1.0383	2.56e-05
pos_2288	Sucrose	metab_2248	C12H22O11	0.8544	0.008257
pos_2591	XI-Dihydro-2-methyl-3(2H)-thiophenone	metab_2541	C5H8OS	0.6396	1.259e-06
pos_2626	N,N,O-Tridesmethyltramadol	metab_2575	C13H19NO2	1.2101	7.464e-07
pos_2659	P-Butylaminobenzoic acid	metab_2608	C11H15NO2	0.7126	0.01557
pos_2689	(+/-)-Hexanoylcarnitine	metab_2637	C13H25NO4	0.9259	0.02321
pos_2755	Alpha-Ionol O-[arabinosyl-(1->6)-glucoside]	metab_2703	C24H40O10	1.1549	1.009e-07
pos_2775	1-(2-Furyl)butan-3-one	metab_2723	C8H10O2	0.8994	0.004652
pos_2970	(+/-)-Octanoylcarnitine	metab_2917	C15H29NO4	0.9174	0.003712
pos_3020	(ent-15beta)-15-Hydroxy-19-trachylobanoic acid	metab_2966	C20H30O3	1.3832	5.158e-11
pos_3065	Tanacetol B	metab_3010	C17H28O4	0.8723	0.000162
pos_3396	Ganglioside GM1 (d18:0/18:1(11Z))	metab_3325	C74H132N2O31	1.0754	1.418e-06
pos_3421	2-Phenylethyl octanoate	metab_3350	C16H24O2	1.2512	0.007742
pos_3560	PC(14:0/0:0)	metab_3481	C22H46NO7P	0.9357	0.0004491
pos_3783	Tetradecanol	metab_3690	C14H30O	0.9352	0.0003697
pos_3809	LysoPC(20:0)	metab_3712	C28H58NO7P	0.7161	3.583e-06
pos_3921	Alpha-Methylstyrene	metab_3817	C9H10	0.9651	0.0008178
pos_3925	3-O-Acetylepisamarcandin	metab_3821	C26H34O6	0.9612	0.004538
pos_4190	PC(20:4/0:0)	metab_4058	C28H50NO7P	0.8729	0.004027
pos_4241	PC(18:1(11Z)/22:6(4Z,7Z,10Z,13Z,16Z,19Z))	metab_4102	C48H82NO8P	0.8981	0.008519
pos_4249	PE(16:0/22:4(7Z,10Z,13Z,16Z))	metab_4109	C43H78NO8P	0.8883	0.006827
pos_4257	PC(20:5(5Z,8Z,11Z,14Z,17Z)/P-18:1(11Z))	metab_4116	C46H80NO7P	0.8122	0.01122
pos_4268	PC(18:3(9Z,12Z,15Z)/P-16:0)	metab_4126	C42H78NO7P	0.901	0.003367
pos_4447	GPCho(18:1/18:1)	metab_4295	C44H84NO8P	0.9563	0.0477
pos_5004	GPCho(18:2/18:2)	metab_4827	C44H80NO8P	0.8704	0.01767
pos_5031	PC(18:0/22:5(4E,7E,10E,13E,16E))[U]	metab_4851	C48H86NO8P	0.8705	0.006039
pos_5032	GPCho(16:0/22:5)	metab_4852	C46H82NO8P	0.8533	0.01994
pos_5036	PC(16:0/18:3(9Z,12Z,15Z))	metab_4854	C42H78NO8P	0.8574	0.005929
pos_5184	1-Butylamine	metab_4997	C4H11N	1.0445	0.0001359
pos_5288	PC(20:0/0:0)	metab_5094	C28H58NO7P	0.8328	5.032e-05
pos_5290	Docosahexaenoyl PAF C-16	metab_5096	C46H82NO7P	0.8879	0.01232
pos_5307	PC(20:2(11Z,14Z)/14:1(9Z))	metab_5111	C42H78NO8P	0.9129	0.0009283
pos_5316	PC(15:0/22:5(7Z,10Z,13Z,16Z,19Z))	metab_5119	C45H80NO8P	0.897	0.0154
pos_5317	PC(20:5(5Z,8Z,11Z,14Z,17Z)/P-16:0)	metab_5120	C44H78NO7P	0.8683	0.005535
pos_5335	PC(15:0/18:3(9Z,12Z,15Z))	metab_5138	C41H76NO8P	0.7398	0.01881
pos_5595	Hoduloside VIII	metab_5367	C46H76O18	1.0425	2.823e-05
pos_5817	Alpha-Terpineol propanoate	metab_5568	C13H22O2	0.9724	0.001016
pos_5892	Se-Methylselenomethionine	metab_5639	C6H13NO2Se	1.086	0.0003159
pos_5951	Xestoaminol C	metab_5691	C14H31NO	0.9467	0.0009054
pos_5961	10,20-Dihydroxyeicosanoic acid	metab_5700	C20H40O4	0.9623	0.0005338
pos_5963	6-Hydroxyoctadecanoic acid	metab_5701	C18H36O3	0.963	0.0004536
pos_5964	C16 Sphinganine	metab_5702	C16H35NO2	0.9627	0.0003527
pos_6138	Phosphocholine	metab_5861	C5H14NO4P	0.9365	0.0001588
pos_6203	PC(22:5/0:0)	metab_5924	C30H52NO7P	0.923	9.36e-05
pos_6204	LysoPC(16:1(9Z))	metab_5925	C24H48NO7P	0.9544	8.585e-05
pos_6292	M-Secociguatoxin 4A	metab_6010	C60H86O17	1.0593	3.219e-06
pos_6316	PE(15:0/18:3(6Z,9Z,12Z))	metab_6033	C38H70NO8P	0.9496	0.0009244
pos_6455	Delta2-THA	metab_6165	C24H34O2	1.0962	0.0002246
pos_6458	6E,8E,12E,14E-Hexadecatetraen-10-ynoic acid	metab_6168	C16H20O2	1.2763	0.002202
pos_6478	Germacrenone	metab_6187	C15H26O2	0.9487	0.0002793
pos_6549	MG(0:0/20:1(11Z)/0:0)	metab_6257	C23H44O4	0.8377	4.681e-05
pos_7003	PS(14:0/15:0)	metab_6692	C35H68NO10P	1.0401	4.493e-05
pos_7012	Vulgarone A	metab_6701	C15H22O	0.4725	1.348e-13
pos_7013	13-Nor-6-eremophilene-8,11-dione	metab_6702	C14H20O2	0.9547	0.0003859
pos_7089	Phytolaccoside A	metab_6777	C36H56O10	1.184	7.815e-09
pos_7113	Prehumulinic acid	metab_6801	C16H24O4	1.1996	1.767e-09
pos_7158	Putreanine	metab_6846	C7H17N2O2+	1.053	2.899e-06
pos_7216	PG(18:1(11Z)/18:1(9Z))	metab_6904	C42H79O10P	1.0579	1.014e-06
pos_7262	Lysyl-Tryptophan	metab_6949	C17H24N4O3	1.1388	4.823e-08
pos_7301	Janthitrem G	metab_6988	C39H51NO6	1.1454	2.891e-08
pos_7324	Janthitrem B	metab_7010	C37H47NO5	1.1536	1.402e-07
pos_7394	(1S,2R,4R)-p-Menth-8-ene-2,10-diol 2-glucoside	metab_7080	C16H28O7	1.1375	2.7e-08
pos_7410	Indolylacryloylglycine	metab_7096	C13H12N2O3	0.7516	2.773e-07
pos_7514	4-Hydroxy-alprenolol	metab_7199	C15H23NO3	1.1682	2.307e-07
pos_7574	Garcinia acid	metab_7254	C6H8O8	0.9439	0.0005648
pos_7641	Glutaminyltryptophan	metab_7321	C16H20N4O4	1.1906	0.004896
pos_7719	Thymine	metab_7396	C5H6N2O2	0.8624	1.378e-05
pos_7741	Nuttalline	metab_7418	C15H24N2O2	0.7416	1.171e-07
pos_7820	Imidazoleacetic acid	metab_7496	C5H6N2O2	0.7898	1.965e-08
pos_7823	13-Hydroxylupanine	metab_7499	C15H24N2O2	0.7855	9.336e-07
pos_7895	Beta-Alaninamide	metab_7570	C3H8N2O	0.9044	0.02298
pos_7948	3-Hydroxynorvaline	metab_7623	C5H11NO3	1.0663	0.000416
pos_7973	Thiodiacetic acid	metab_7648	C4H6O4S	0.8709	0.02765
pos_8064	Proline betaine	metab_7735	C7H13NO2	0.9333	0.00329
pos_8676	Dimethylglycine	metab_8295	C4H9NO2	1.0781	0.001006
pos_8720	N(6)-Methyllysine	metab_8335	C7H16N2O2	0.9072	0.0001352
pos_7426	Indole-3-carboxaldehyde	metab_8868	C9H7NO	0.9519	0.0004285
pos_6565	Palmitoyl-L-carnitine	metab_8872	C23H45NO4	0.8536	0.00256
neg_35	7-Ketodeoxycholic acid	metab_8907	C24H38O5	1.2226	0.0005232
neg_37	Cholic acid	metab_8909	C24H40O5	1.1047	3.469e-05
neg_614	LysoPC(20:5(5Z,8Z,11Z,14Z,17Z))	metab_9479	C28H48NO7P	0.9201	0.002751
neg_620	LysoPC(20:4(5Z,8Z,11Z,14Z))	metab_9485	C28H50NO7P	0.9511	0.003526
neg_621	LysoPC(22:5(7Z,10Z,13Z,16Z,19Z))	metab_9486	C30H52NO7P	0.9508	0.002758
neg_668	9,12,13-TriHOME	metab_9532	C18H34O5	1.0371	4.999e-05
neg_671	9,10-DHOME	metab_9535	C18H34O4	1.056	3.558e-06
neg_1164	Inosine	metab_10025	C10H12N4O5	1.3812	0.006175
neg_2182	1-Octen-3-yl primeveroside	metab_10993	C19H34O10	0.8789	8.17e-05
neg_2205	Gentisic acid	metab_11014	C7H6O4	0.8685	3.096e-05
neg_2344	(4-ethyl-2-methoxyphenyl)oxidanesulfonic acid	metab_11149	C9H12O5S	0.9583	0.002074
neg_2368	Thromboxane B3	metab_11172	C20H32O6	0.5696	6.096e-11
neg_2405	(4-ethenyl-2-methoxyphenyl)oxidanesulfonic acid	metab_11209	C9H10O5S	0.8538	0.0008863
neg_2437	Acuminoside	metab_11241	C21H36O10	0.8465	1.32e-07
neg_2478	Monic acid	metab_11282	C18H30O6	0.9172	1.012e-06
neg_2479	Rac-5,6-Epoxy-retinoyl-beta-D-glucuronide	metab_11283	C26H36O9	0.6004	5.145e-09
neg_2495	Sorbitan palmitate	metab_11297	C22H42O6	1.2688	1.342e-05
neg_2545	Corchorifatty acid F	metab_11343	C18H32O5	1.0447	1.558e-05
neg_2577	3-hydroxypristanic acid	metab_11373	C19H38O3	1.0672	0.00016
neg_2743	10-hydroxy-2E-decenoic acid	metab_11531	C10H18O3	1.0419	0.0008253
neg_2805	Momordol	metab_11590	C26H48O5	1.143	1.464e-07
neg_2817	3-Methoxybenzenepropanoic acid	metab_11601	C10H12O3	0.9302	0.03316
neg_2834	1,4-Dihydroxy-2-naphthoic acid	metab_11618	C11H8O4	0.9308	0.004507
neg_2948	PC(16:0/18:3(6Z,9Z,12Z))	metab_11728	C42H78NO8P	0.8452	0.03608
neg_3873	PC(16:0/20:5(5Z,8Z,11Z,14Z,17Z))	metab_12607	C44H78NO8P	0.7538	8.798e-05
neg_4044	PC(16:0/22:6(4Z,7Z,10Z,13Z,16Z,19Z))	metab_12769	C46H80NO8P	0.8498	0.02731
neg_4146	DL-2-hydroxy stearic acid	metab_12871	C18H36O3	1.042	0.0001619
neg_4170	3-hydroxy-5-methoxy-4-(sulfooxy)benzoic acid	metab_12892	C8H8O8S	0.7994	0.001775
neg_4229	AG-17	metab_12949	C18H22N2O	0.6836	3.827e-05
neg_4240	Oryzalic acid B	metab_12959	C20H30O5	0.5881	2.12e-09
neg_4328	LysoPC(20:0/0:0)	metab_13043	C28H58NO7P	0.6955	4.482e-06
neg_4375	LysoPC(P-16:0)	metab_13089	C24H50NO6P	0.9484	0.0003021
neg_4438	3alpha,15alpha-Diacetoxy-(22R)-hydroxylanosta-7,9(11),24-trien-26-oic acid	metab_13147	C34H50O7	0.8995	0.001381
neg_4448	Deoxycholic acid	metab_13157	C24H40O4	1.1317	0.0005444
neg_4454	(+/-)13-HpODE	metab_13162	C18H32O4	1.0525	0.0001252
neg_4476	10Z-Nonadecenoic acid	metab_13183	C19H36O2	1.1104	0.0002024
neg_4481	5-Tetradecenoic acid	metab_13188	C14H26O2	1.1118	4.154e-05
neg_4569	Testosterone glucuronide	metab_13271	C25H36O8	0.9464	0.005303
neg_4582	9'-Carboxy-gamma-chromanol	metab_13281	C23H36O4	1.1499	2.193e-05
neg_4608	(S)-10,16-Dihydroxyhexadecanoic acid	metab_13307	C16H32O4	1.1027	4.475e-05
neg_4664	{[(2E)-3-phenylprop-2-en-1-yl]oxy}sulfonic acid	metab_13361	C9H10O4S	0.9522	0.003661
neg_4666	Corchorosol A	metab_13363	C29H44O9	1.5448	0.00205
neg_4687	3,8-Dihydroxy-6-methoxy-7(11)-eremophilen-12,8-olide	metab_13384	C16H24O5	0.879	0.02269
neg_4693	[2-hydroxy-6-methoxy-4-(prop-2-en-1-yl)phenyl]oxidanesulfonic acid	metab_13390	C10H12O6S	0.6663	1.162e-05
neg_4804	Phenylalanyl-Arginine	metab_13499	C15H23N5O3	0.9229	0.0329
neg_4914	O-Cresol	metab_13608	C7H8O	1.0675	0.000919
neg_4982	P-Cresol glucuronide	metab_13672	C13H16O7	1.1189	0.01311
neg_4996	{[3-(6-hydroxy-7-methoxy-2H-1,3-benzodioxol-5-yl)prop-2-en-1-yl]oxy}sulfonic acid	metab_13686	C11H12O8S	0.9536	0.001626
neg_5012	P-Tolyl Sulfate	metab_13701	C7H8O4S	1.0525	0.0007639
neg_5109	Indole-3-carboxilic acid-O-sulphate	metab_13793	C9H7NO5S	0.9373	0.02767
neg_5633	Citric acid	metab_14280	C6H8O7	0.9335	0.02612

## Sheet: A30Con vs BT
Table S7 Detailed differential serum metabolites identified from the pairwise comparisons among the four groups
There were 140 differential serum metabolites identified from the comparisons of A30Con versus BT
ID	Metabolite	Metab ID	Formula	FC(A30Con/BT)	P_value		Metabolite	FC(A30/BT)	KEGG pathway
pos_3	3,7-Dihydroxy-12-oxocholanoic acid	metab_2	C24H38O5	1.4452	0.000478		Inosine	1.7098	Purine metabolism
pos_53	Cervonoyl ethanolamide	metab_52	C24H36O3	1.0741	0.00419		Guanine	1.3674	Purine metabolism
pos_60	DG(8:0/15:0/0:0)	metab_59	C26H50O5	1.0213	0.0007125		Hypoxanthine	1.1166	Purine metabolism
pos_71	PC(16:0/18:2(9Z,12Z))	metab_70	C42H80NO8P	0.9671	0.02139		L-Methionine S-oxide	1.0857	Cysteine and methionine metabolism
pos_148	Citrulline	metab_147	C6H13N3O3	1.0267	0.0003799		Dimethylglycine	1.0764	Glycine, serine and threonine metabolism
pos_150	L-Methionine S-oxide	metab_149	C5H11NO3S	1.0857	0.04416		L-Aspartic acid	1.0674	Alanine, aspartate and glutamate metabolism; D-Glutamine and D-glutamate metabolism;Nicotinate and nicotinamide metabolism; Histidine metabolism Cysteine and methionine metabolism Glycine, serine and threonine metabolism Arginine biosynthesis Aminoacyl-tRNA biosynthesis
pos_376	(R)-(+)-2-Pyrrolidone-5-carboxylic acid	metab_374	C5H7NO3	1.0198	2.261e-05		Niacinamide	1.0604	Nicotinate and nicotinamide metabolism
pos_643	D-Pipecolic acid	metab_636	C6H11NO2	0.9033	0.008361		L-Serine	1.0387	Aminoacyl-tRNA biosynthesis; Glyoxylate and dicarboxylate metabolism Cysteine and methionine metabolism Glycine, serine and threonine metabolism
pos_714	Norecasantalic acid	metab_707	C11H16O2	0.8638	0.002514		Creatine	1.0283	Glycine, serine and threonine metabolism;Arginine and proline metabolism
pos_739	13,14-dihydro-15-keto Prostaglandin J2	metab_732	C20H30O4	0.901	0.0227		Citrulline	1.0267	Arginine biosynthesis
pos_870	PC(18:3(6Z,9Z,12Z)/0:0)[U]	metab_863	C26H48NO7P	0.9558	0.003157		L-Glutamine	1.0214	Alanine, aspartate and glutamate metabolism; D-Glutamine and D-glutamate metabolism;Purine metabolism;Pyrimidine metabolism;Glyoxylate and dicarboxylate metabolism; Nitrogen metabolism Arginine biosynthesis Aminoacyl-tRNA biosynthesis
pos_1061	PC(16:0/20:5(5E,8E,11E,14E,17E))[U]	metab_1053	C44H78NO8P	0.9651	3.472e-06		L-Glutamic acid	1.0202	Alanine, aspartate and glutamate metabolism; Arginine biosynthesis;Arginine and proline metabolism;Glyoxylate and dicarboxylate metabolism;Histidine metabolism; Nitrogen metabolism Aminoacyl-tRNA biosynthesis
pos_1234	PS(18:3(9Z,12Z,15Z)/20:0)	metab_1224	C44H80NO10P	0.8031	0.0002352		PC(16:0/0:0)	0.9764	Glycerophospholipid metabolism
pos_1247	GPCho(14:0/20:1)	metab_1237	C42H82NO8P	0.9563	0.02013		Uric acid	0.9708	Purine metabolism
pos_1356	L-Glutamine	metab_1346	C5H10N2O3	1.0214	1.503e-06		GPCho(14:0/20:1)	0.9563	Glycerophospholipid metabolism; Arachidonic acid metabolism
pos_1391	4-Methylene-L-glutamine	metab_1380	C6H10N2O3	1.0277	0.0001571		LysoPC(20:5(5Z,8Z,11Z,14Z,17Z))	0.9396	Glycerophospholipid metabolism
pos_1409	Creatine	metab_1398	C4H9N3O2	1.0283	0.001946		5(S)-HETE	0.8985	Arachidonic acid metabolism
pos_1469	L-Glutamic acid	metab_1458	C5H9NO4	1.0202	4.372e-05		Thymine	0.8604	Pyrimidine metabolism
pos_1596	N-(3-aminopropyl)-3-(3,4-dihydroxyphenyl)propanimidic acid	metab_1582	C12H18N2O3	1.163	0.007714		PC(20:0/0:0)	0.8457	Glycerophospholipid metabolism
pos_1674	Phenylacetylglycine	metab_1660	C10H11NO3	1.0567	0.001871		LysoPC(20:0)	0.815	Glycerophospholipid metabolism
pos_2217	HC Red No. 3	metab_2180	C8H11N3O3	1.0269	0.000358		Imidazoleacetic acid	0.8077	Histidine metabolism
pos_2288	Sucrose	metab_2248	C12H22O11	0.8697	0.03241		PC(16:0/20:5(5Z,8Z,11Z,14Z,17Z))	0.807	Glycerophospholipid metabolism; Arachidonic acid metabolism
pos_2315	7-Aminomethyl-7-carbaguanine	metab_2273	C7H9N5O	1.0292	0.02221		LysoPC(20:0/0:0)	0.6876	Glycerophospholipid metabolism
pos_2373	Niacinamide	metab_2330	C6H6N2O	1.0604	0.0007411
pos_2457	Succinylcarnitine	metab_2412	C11H19NO6	0.9435	0.01149
pos_2469	Urate-3-ribonucleoside	metab_2423	C10H12N4O7	0.9517	0.03033
pos_2535	3'-Amino-3'-deoxythimidine	metab_2488	C10H15N3O4	1.0891	0.04135
pos_2591	XI-Dihydro-2-methyl-3(2H)-thiophenone	metab_2541	C5H8OS	0.826	0.005906
pos_2626	N,N,O-Tridesmethyltramadol	metab_2575	C13H19NO2	1.0793	0.002173
pos_2717	Xi-4-Hydroxy-4-methyl-2-cyclohexen-1-one	metab_2665	C7H10O2	1.0505	0.002122
pos_2751	Allithiamine	metab_2699	C15H22N4O2S2	0.9048	0.007478
pos_3020	(ent-15beta)-15-Hydroxy-19-trachylobanoic acid	metab_2966	C20H30O3	1.1846	0.0001235
pos_3203	TXB2	metab_3146	C20H34O6	0.886	0.004984
pos_3374	Lucidenic acid F	metab_3304	C27H36O6	1.03	0.004994
pos_3421	2-Phenylethyl octanoate	metab_3350	C16H24O2	1.2957	0.01247
pos_3809	LysoPC(20:0)	metab_3712	C28H58NO7P	0.815	0.0001671
pos_3921	Alpha-Methylstyrene	metab_3817	C9H10	1.0222	0.0007477
pos_3925	3-O-Acetylepisamarcandin	metab_3821	C26H34O6	1.04	8.901e-05
pos_4129	2E,6E-Octadienal	metab_4003	C8H12O	1.0275	0.001976
pos_4249	PE(16:0/22:4(7Z,10Z,13Z,16Z))	metab_4109	C43H78NO8P	0.9598	0.01666
pos_4257	PC(20:5(5Z,8Z,11Z,14Z,17Z)/P-18:1(11Z))	metab_4116	C46H80NO7P	0.9353	0.006572
pos_4268	PC(18:3(9Z,12Z,15Z)/P-16:0)	metab_4126	C42H78NO7P	0.951	4.752e-05
pos_4269	Lactariamide B	metab_4127	C37H71NO4	1.029	0.04216
pos_5004	GPCho(18:2/18:2)	metab_4827	C44H80NO8P	0.9207	0.0007462
pos_5031	PC(18:0/22:5(4E,7E,10E,13E,16E))[U]	metab_4851	C48H86NO8P	0.9338	0.009495
pos_5032	GPCho(16:0/22:5)	metab_4852	C46H82NO8P	0.9443	0.02982
pos_5036	PC(16:0/18:3(9Z,12Z,15Z))	metab_4854	C42H78NO8P	0.8919	0.0008485
pos_5288	PC(20:0/0:0)	metab_5094	C28H58NO7P	0.8457	9.339e-05
pos_5290	Docosahexaenoyl PAF C-16	metab_5096	C46H82NO7P	0.9522	0.002298
pos_5307	PC(20:2(11Z,14Z)/14:1(9Z))	metab_5111	C42H78NO8P	0.9412	2.029e-05
pos_5316	PC(15:0/22:5(7Z,10Z,13Z,16Z,19Z))	metab_5119	C45H80NO8P	0.9597	0.005682
pos_5317	PC(20:5(5Z,8Z,11Z,14Z,17Z)/P-16:0)	metab_5120	C44H78NO7P	0.9371	0.0001794
pos_5335	PC(15:0/18:3(9Z,12Z,15Z))	metab_5138	C41H76NO8P	0.7383	0.002012
pos_5336	PC(16:0/0:0)	metab_5139	C24H50NO7P	0.9764	0.01889
pos_5369	DG(18:2n6/0:0/18:4n3)	metab_5167	C40H66O5	1.042	0.00957
pos_5387	4-Phenyl-3-buten-2-ol	metab_5185	C10H12O	1.0473	0.0345
pos_5414	Vulgarole	metab_5208	C12H20O3	1.0212	5.84e-05
pos_5540	MG(0:0/18:3(6Z,9Z,12Z)/0:0)	metab_5320	C21H36O4	1.0261	0.0006223
pos_5743	Austalide L	metab_5499	C25H32O6	1.0206	0.009027
pos_5987	3beta,19-Dihydroxychol-5-en-24-oic Acid	metab_5722	C24H38O4	1.0404	0.001304
pos_6151	PC(17:1(9Z)/0:0)	metab_5873	C25H50NO7P	1.0243	0.02315
pos_6455	Delta2-THA	metab_6165	C24H34O2	1.1122	0.005006
pos_6458	6E,8E,12E,14E-Hexadecatetraen-10-ynoic acid	metab_6168	C16H20O2	1.3233	0.011
pos_6698	Avocadene	metab_6396	C17H34O3	1.0799	0.03598
pos_7013	13-Nor-6-eremophilene-8,11-dione	metab_6702	C14H20O2	0.9675	0.01341
pos_7410	Indolylacryloylglycine	metab_7096	C13H12N2O3	0.842	5.887e-07
pos_7418	S-Succinylglutathione	metab_7104	C14H21N3O9S	1.2251	0.0143
pos_7514	4-Hydroxy-alprenolol	metab_7199	C15H23NO3	1.0569	0.001612
pos_7574	Garcinia acid	metab_7254	C6H8O8	0.9714	0.001188
pos_7604	Xi-3-Methyl-3-cyclohexen-1-ol	metab_7284	C7H12O	1.2957	0.03301
pos_7719	Thymine	metab_7396	C5H6N2O2	0.8604	5.899e-07
pos_7736	Hypoxanthine	metab_7413	C5H4N4O	1.1166	0.0158
pos_7739	Guanine	metab_7416	C5H5N5O	1.3674	0.02262
pos_7741	Nuttalline	metab_7418	C15H24N2O2	0.7306	7.262e-08
pos_7820	Imidazoleacetic acid	metab_7496	C5H6N2O2	0.8077	6.128e-08
pos_7823	13-Hydroxylupanine	metab_7499	C15H24N2O2	0.7743	5.454e-07
pos_7913	Mycosporine	metab_7588	C11H19NO6	0.9495	0.02504
pos_7948	3-Hydroxynorvaline	metab_7623	C5H11NO3	1.0955	0.002548
pos_7973	Thiodiacetic acid	metab_7648	C4H6O4S	0.8769	0.02828
pos_8043	L-Serine	metab_7715	C3H7NO3	1.0387	0.01156
pos_8064	Proline betaine	metab_7735	C7H13NO2	0.9388	0.004944
pos_8676	Dimethylglycine	metab_8295	C4H9NO2	1.0764	0.001016
pos_8720	N(6)-Methyllysine	metab_8335	C7H16N2O2	0.9112	0.004316
pos_8731	L-Carnitine	metab_8345	C7H15NO3	1.0349	0.0009539
pos_7426	Indole-3-carboxaldehyde	metab_8868	C9H7NO	0.9504	0.009723
neg_35	7-Ketodeoxycholic acid	metab_8907	C24H38O5	1.2942	0.0002427
neg_37	Cholic acid	metab_8909	C24H40O5	1.1002	0.002451
neg_614	LysoPC(20:5(5Z,8Z,11Z,14Z,17Z))	metab_9479	C28H48NO7P	0.9396	0.007736
neg_711	LysoPC(0:0/16:0)	metab_9575	C24H50NO7P	0.9787	0.008245
neg_1164	Inosine	metab_10025	C10H12N4O5	1.7098	0.0008077
neg_1175	Nopalinic acid	metab_10036	C10H18N2O6	0.9604	0.007886
neg_1745	L-Aspartic acid	metab_10566	C4H7NO4	1.0674	0.04571
neg_1844	Uric acid	metab_10660	C5H4N4O3	0.9708	0.01922
neg_2061	2,8-Dihydroxyquinoline-beta-D-glucuronide	metab_10875	C15H15NO8	0.8572	0.001272
neg_2182	1-Octen-3-yl primeveroside	metab_10993	C19H34O10	0.8349	0.004122
neg_2205	Gentisic acid	metab_11014	C7H6O4	0.843	1.012e-06
neg_2298	10-alpha-methoxy-9,10-dihydrolysergol	metab_11104	C17H22N2O2	1.0627	0.02849
neg_2329	Melanostatin	metab_11135	C13H24N4O3	1.1047	0.0146
neg_2368	Thromboxane B3	metab_11172	C20H32O6	0.5701	6.507e-11
neg_2405	(4-ethenyl-2-methoxyphenyl)oxidanesulfonic acid	metab_11209	C9H10O5S	0.874	4.848e-05
neg_2437	Acuminoside	metab_11241	C21H36O10	0.8398	1.123e-05
neg_2478	Monic acid	metab_11282	C18H30O6	0.9286	4.347e-05
neg_2479	Rac-5,6-Epoxy-retinoyl-beta-D-glucuronide	metab_11283	C26H36O9	0.6246	2.554e-07
neg_2495	Sorbitan palmitate	metab_11297	C22H42O6	1.2723	5.2e-05
neg_2509	5'-Carboxy-alpha-chromanol	metab_11310	C19H28O4	0.9118	0.02497
neg_2577	3-hydroxypristanic acid	metab_11373	C19H38O3	1.044	0.01888
neg_2593	(+/-)15-HETE	metab_11389	C20H32O3	0.8655	0.000124
neg_2655	1-heneicosanoyl-glycero-3-phosphate	metab_11448	C24H49O7P	0.9275	0.04433
neg_2805	Momordol	metab_11590	C26H48O5	1.1824	8.426e-09
neg_2817	3-Methoxybenzenepropanoic acid	metab_11601	C10H12O3	0.9348	0.03806
neg_2834	1,4-Dihydroxy-2-naphthoic acid	metab_11618	C11H8O4	0.9187	0.0005066
neg_2948	PC(16:0/18:3(6Z,9Z,12Z))	metab_11728	C42H78NO8P	0.9299	0.0001417
neg_3059	2-[4-(4-chloro-1,2-diphenylbut-1-en-1-yl)phenoxy]acetaldehyde	metab_11834	C24H21ClO2	0.9348	0.03455
neg_3873	PC(16:0/20:5(5Z,8Z,11Z,14Z,17Z))	metab_12607	C44H78NO8P	0.807	0.0004902
neg_3966	PE(18:2(9Z,12Z)/20:0)	metab_12692	C43H82NO8P	1.0766	0.03966
neg_4119	LysoPA(0:0/18:2(9Z,12Z))	metab_12844	C21H39O7P	0.93	3.841e-06
neg_4146	DL-2-hydroxy stearic acid	metab_12871	C18H36O3	1.0756	4.858e-06
neg_4170	3-hydroxy-5-methoxy-4-(sulfooxy)benzoic acid	metab_12892	C8H8O8S	0.6755	5.039e-10
neg_4215	5(S)-HETE	metab_12935	C20H32O3	0.8985	0.0001952
neg_4240	Oryzalic acid B	metab_12959	C20H30O5	0.5851	3.811e-08
neg_4266	Tetradecanedioic acid	metab_12984	C14H26O4	0.9499	0.002129
neg_4272	1,11-Undecanedicarboxylic acid	metab_12987	C13H24O4	0.9571	0.003881
neg_4302	Undecylenic acid	metab_13017	C11H20O2	0.9489	0.002263
neg_4328	LysoPC(20:0/0:0)	metab_13043	C28H58NO7P	0.6876	1.388e-06
neg_4375	LysoPC(P-16:0)	metab_13089	C24H50NO6P	0.9502	0.0001649
neg_4448	Deoxycholic acid	metab_13157	C24H40O4	1.1596	0.0006789
neg_4476	10Z-Nonadecenoic acid	metab_13183	C19H36O2	1.1302	0.0001307
neg_4582	9'-Carboxy-gamma-chromanol	metab_13281	C23H36O4	1.1408	0.0005841
neg_4608	(S)-10,16-Dihydroxyhexadecanoic acid	metab_13307	C16H32O4	1.0921	0.0002665
neg_4652	Desmosine	metab_13349	C24H40N5O8+	1.1607	0.01273
neg_4666	Corchorosol A	metab_13363	C29H44O9	1.6187	0.01366
neg_4693	[2-hydroxy-6-methoxy-4-(prop-2-en-1-yl)phenyl]oxidanesulfonic acid	metab_13390	C10H12O6S	0.6717	7.878e-06
neg_4771	3,4,5-trihydroxy-6-[4-(4-methyl-3-oxopent-1-en-1-yl)phenoxy]oxane-2-carboxylic acid	metab_13466	C18H22O8	1.0977	0.02125
neg_4908	Phenylalanyl-Lysine	metab_13602	C15H23N3O3	0.8466	0.03271
neg_4914	O-Cresol	metab_13608	C7H8O	1.0916	7.098e-05
neg_4982	P-Cresol glucuronide	metab_13672	C13H16O7	1.1402	0.0003946
neg_4996	{[3-(6-hydroxy-7-methoxy-2H-1,3-benzodioxol-5-yl)prop-2-en-1-yl]oxy}sulfonic acid	metab_13686	C11H12O8S	0.9694	0.004959
neg_5012	P-Tolyl Sulfate	metab_13701	C7H8O4S	1.0738	4.328e-05
neg_5109	Indole-3-carboxilic acid-O-sulphate	metab_13793	C9H7NO5S	0.8574	3.513e-05
neg_5274	Beta-D-3-Ribofuranosyluric acid	metab_13957	C10H12N4O7	0.963	0.01142

## Sheet: A16Con vs ACon
Table S7 Detailed differential serum metabolites identified from the pairwise comparisons among the four groups
There were 178 differential serum metabolites identified from the comparisons of A16Con versus ACon
ID	Metabolite	Metab ID	Formula	FC(A16Con/ACon)	P_value		Metabolite	FC(A16Con/ACon)	KEGG pathway
pos_3	3,7-Dihydroxy-12-oxocholanoic acid	metab_2	C24H38O5	1.8805	2.142e-07		Cholic acid	1.1996	Primary bile acid biosynthesis
pos_53	Cervonoyl ethanolamide	metab_52	C24H36O3	1.0494	0.005318		Niacinamide	1.1238	Nicotinate and nicotinamide metabolism
pos_71	PC(16:0/18:2(9Z,12Z))	metab_70	C42H80NO8P	0.9612	0.004899		L-Aspartic acid	1.0817	Alanine, aspartate and glutamate metabolism;Aminoacyl-tRNA biosynthesis;Arginine biosynthesis;Primary bile acid biosynthesis Nicotinate and nicotinamide metabolism
pos_143	AMINOHYDROXYBUTYRIC ACID	metab_142	C4H9NO3	0.957	0.01051		L-Glutamate	1.0549	Alanine, aspartate and glutamate metabolism;Aminoacyl-tRNA biosynthesis;Arginine biosynthesis; Glyoxylate and dicarboxylate metabolism;Primary bile acid biosynthesis
pos_245	5-Hydroxy-L-tryptophan	metab_244	C11H12N2O3	0.9362	0.007564		PC(17:0/0:0)	1.0493	Glycerophospholipid metabolism
pos_609	3-Amino-2-piperidone	metab_604	C5H10N2O	1.0591	0.0002063		LysoPC(17:0)	1.047	Glycerophospholipid metabolism
pos_714	Norecasantalic acid	metab_707	C11H16O2	0.7971	7.462e-05		Glycocholic Acid	1.0456	Primary bile acid biosynthesis
pos_870	PC(18:3(6Z,9Z,12Z)/0:0)[U]	metab_863	C26H48NO7P	0.9596	0.009286		GPCho(18:1/18:1)	0.9648	Glycerophospholipid metabolism
pos_1027	Hexyl glucoside	metab_1020	C12H24O6	0.93	0.0001992		3-Methyl-L-histidine	0.9503	Primary bile acid biosynthesis
pos_1059	GPCho(18:0/20:5)	metab_1051	C46H82NO8P	0.9435	0.00269		GPCho(14:0/20:1)	0.9487	Glycerophospholipid metabolism
pos_1061	PC(16:0/20:5(5E,8E,11E,14E,17E))[U]	metab_1053	C44H78NO8P	0.9389	0.0002482		LysoPC(20:4(5Z,8Z,11Z,14Z))	0.9439	Glycerophospholipid metabolism
pos_1065	PC(18:0/22:5(4Z,7Z,10Z,13Z,16Z))	metab_1056	C48H86NO8P	0.9244	0.00475		Citric acid	0.9397	Alanine, aspartate and glutamate metabolism;Glyoxylate and dicarboxylate metabolism
pos_1234	PS(18:3(9Z,12Z,15Z)/20:0)	metab_1224	C44H80NO10P	0.8933	0.01025		LysoPC(22:5(7Z,10Z,13Z,16Z,19Z))	0.932	Glycerophospholipid metabolism
pos_1247	GPCho(14:0/20:1)	metab_1237	C42H82NO8P	0.9487	0.01916		PC(22:5/0:0)	0.9189	Glycerophospholipid metabolism
pos_1322	Lauroyl diethanolamide	metab_1312	C16H33NO3	0.9559	0.0001176		LysoPC(20:5(5Z,8Z,11Z,14Z,17Z))	0.913	Glycerophospholipid metabolism
pos_1357	Prolylhydroxyproline	metab_1347	C10H16N2O4	0.905	0.005537		LysoPC(22:6(4Z,7Z,10Z,13Z,16Z,19Z))	0.9028	Glycerophospholipid metabolism
pos_1548	3-O-Methyl-L-DOPA	metab_1536	C10H13NO4	0.9389	0.04706		LysoPC(20:0)	0.8449	Glycerophospholipid metabolism
pos_1703	KAPA	metab_1689	C9H17NO3	0.9338	0.0004098		Hypoxanthine	0.8275	Purine metabolism
pos_2190	3-Methyl-L-histidine	metab_2158	C7H11N3O2	0.9503	9.125e-05		LysoPC(20:0/0:0)	0.8015	Glycerophospholipid metabolism
pos_2288	Sucrose	metab_2248	C12H22O11	0.8753	0.003256		Xanthine	0.7622	Purine metabolism
pos_2362	All-trans-3,4-Didehydroretinoate	metab_2319	C20H26O2	0.9293	0.0003696		PC(16:0/20:5(5Z,8Z,11Z,14Z,17Z))	0.7489	Glycerophospholipid metabolism
pos_2373	Niacinamide	metab_2330	C6H6N2O	1.1238	1.086e-08		Guanosine	0.7478	Purine metabolism
pos_2453	Cis-zeatin-9-N-glucoside	metab_2408	C16H23N5O6	0.7717	0.007776		Inosine	0.6749	Purine metabolism
pos_2457	Succinylcarnitine	metab_2412	C11H19NO6	0.9303	0.006061		Guanine	0.6409	Purine metabolism
pos_2469	Urate-3-ribonucleoside	metab_2423	C10H12N4O7	1.0863	0.0005482
pos_2492	Cis-zeatin-7-N-glucoside	metab_2445	C16H23N5O6	0.5447	1.032e-05
pos_2509	Guanosine	metab_2462	C10H13N5O5	0.7478	0.002999
pos_2535	3'-Amino-3'-deoxythimidine	metab_2488	C10H15N3O4	1.4106	7.659e-05
pos_2591	XI-Dihydro-2-methyl-3(2H)-thiophenone	metab_2541	C5H8OS	0.7805	0.003291
pos_2626	N,N,O-Tridesmethyltramadol	metab_2575	C13H19NO2	1.1435	7.831e-05
pos_2639	5-Hydroxy-6-methoxyindole glucuronide	metab_2588	C15H17NO8	1.5049	2.58e-07
pos_2658	Phaseoloside D	metab_2607	C65H104O31	1.0996	0.01348
pos_2689	(+/-)-Hexanoylcarnitine	metab_2637	C13H25NO4	0.8777	0.001567
pos_2751	Allithiamine	metab_2699	C15H22N4O2S2	1.1981	0.03506
pos_2755	Alpha-Ionol O-[arabinosyl-(1->6)-glucoside]	metab_2703	C24H40O10	1.1323	1.579e-07
pos_2775	1-(2-Furyl)butan-3-one	metab_2723	C8H10O2	0.9023	0.003493
pos_2834	Epinephrine	metab_2781	C9H13NO3	0.8669	0.005399
pos_2855	Meta-O-Dealkylated flecainide	metab_2802	C15H19F3N2O3	1.1332	0.005911
pos_2970	(+/-)-Octanoylcarnitine	metab_2917	C15H29NO4	0.8512	3.25e-05
pos_3020	(ent-15beta)-15-Hydroxy-19-trachylobanoic acid	metab_2966	C20H30O3	1.3674	6.09e-11
pos_3065	Tanacetol B	metab_3010	C17H28O4	0.8173	2.676e-05
pos_3396	Ganglioside GM1 (d18:0/18:1(11Z))	metab_3325	C74H132N2O31	1.0625	3.156e-05
pos_3421	2-Phenylethyl octanoate	metab_3350	C16H24O2	1.2736	0.004693
pos_3783	Tetradecanol	metab_3690	C14H30O	0.9349	0.0008755
pos_3800	Sphinganine	metab_3704	C18H39NO2	0.9445	0.03529
pos_3809	LysoPC(20:0)	metab_3712	C28H58NO7P	0.8449	0.005956
pos_3921	Alpha-Methylstyrene	metab_3817	C9H10	0.96	0.001075
pos_3925	3-O-Acetylepisamarcandin	metab_3821	C26H34O6	0.9525	0.004322
pos_4190	PC(20:4/0:0)	metab_4058	C28H50NO7P	0.8408	0.005409
pos_4241	PC(18:1(11Z)/22:6(4Z,7Z,10Z,13Z,16Z,19Z))	metab_4102	C48H82NO8P	0.882	0.003153
pos_4257	PC(20:5(5Z,8Z,11Z,14Z,17Z)/P-18:1(11Z))	metab_4116	C46H80NO7P	0.801	0.006954
pos_4263	1-heptadecanoyl-sn-glycero-3-phosphocholine	metab_4121	C25H52NO7P	1.0594	3.119e-06
pos_4447	GPCho(18:1/18:1)	metab_4295	C44H84NO8P	0.9648	0.03611
pos_4448	PC(18:0/22:6(4E,7E,10E,13E,16E,19E))[U]	metab_4296	C48H84NO8P	0.8698	0.02262
pos_5004	GPCho(18:2/18:2)	metab_4827	C44H80NO8P	0.8869	0.02927
pos_5031	PC(18:0/22:5(4E,7E,10E,13E,16E))[U]	metab_4851	C48H86NO8P	0.8747	0.002708
pos_5032	GPCho(16:0/22:5)	metab_4852	C46H82NO8P	0.8438	0.009945
pos_5036	PC(16:0/18:3(9Z,12Z,15Z))	metab_4854	C42H78NO8P	0.9129	0.04741
pos_5184	1-Butylamine	metab_4997	C4H11N	1.0433	3.397e-05
pos_5290	Docosahexaenoyl PAF C-16	metab_5096	C46H82NO7P	0.8917	0.0133
pos_5296	SM(d18:0/16:0)	metab_5102	C39H82N2O6P+	1.0566	0.03897
pos_5307	PC(20:2(11Z,14Z)/14:1(9Z))	metab_5111	C42H78NO8P	0.9481	0.02326
pos_5317	PC(20:5(5Z,8Z,11Z,14Z,17Z)/P-16:0)	metab_5120	C44H78NO7P	0.8729	0.006234
pos_5717	3a,7a,12b-Trihydroxy-5b-cholanoic acid	metab_5474	C24H40O5	0.877	0.004849
pos_5743	Austalide L	metab_5499	C25H32O6	0.9645	0.002481
pos_5892	Se-Methylselenomethionine	metab_5639	C6H13NO2Se	1.0785	0.0005207
pos_5951	Xestoaminol C	metab_5691	C14H31NO	0.9485	0.00107
pos_5961	10,20-Dihydroxyeicosanoic acid	metab_5700	C20H40O4	0.963	0.001334
pos_5963	6-Hydroxyoctadecanoic acid	metab_5701	C18H36O3	0.9646	0.001823
pos_5964	C16 Sphinganine	metab_5702	C16H35NO2	0.963	0.001219
pos_6047	PC(17:0/0:0)	metab_5779	C25H52NO7P	1.0493	6.462e-05
pos_6151	PC(17:1(9Z)/0:0)	metab_5873	C25H50NO7P	1.0585	0.005717
pos_6203	PC(22:5/0:0)	metab_5924	C30H52NO7P	0.9189	0.0001416
pos_6292	M-Secociguatoxin 4A	metab_6010	C60H86O17	1.0396	0.0003491
pos_6316	PE(15:0/18:3(6Z,9Z,12Z))	metab_6033	C38H70NO8P	0.9573	0.007417
pos_6455	Delta2-THA	metab_6165	C24H34O2	1.219	2.313e-06
pos_6458	6E,8E,12E,14E-Hexadecatetraen-10-ynoic acid	metab_6168	C16H20O2	1.2627	0.002811
pos_6478	Germacrenone	metab_6187	C15H26O2	0.9576	0.001919
pos_6549	MG(0:0/20:1(11Z)/0:0)	metab_6257	C23H44O4	0.8156	0.0001212
pos_7012	Vulgarone A	metab_6701	C15H22O	0.4694	7.759e-13
pos_7013	13-Nor-6-eremophilene-8,11-dione	metab_6702	C14H20O2	0.9529	0.006574
pos_7076	28-Glucopyranosyl-3-methyloleanolic acid	metab_6764	C37H60O8	0.9551	0.00547
pos_7089	Phytolaccoside A	metab_6777	C36H56O10	1.1606	4.477e-07
pos_7113	Prehumulinic acid	metab_6801	C16H24O4	1.1762	3.186e-07
pos_7216	PG(18:1(11Z)/18:1(9Z))	metab_6904	C42H79O10P	1.0362	0.0005168
pos_7262	Lysyl-Tryptophan	metab_6949	C17H24N4O3	1.119	7.303e-08
pos_7301	Janthitrem G	metab_6988	C39H51NO6	1.123	5.578e-08
pos_7324	Janthitrem B	metab_7010	C37H47NO5	1.1253	5.832e-08
pos_7394	(1S,2R,4R)-p-Menth-8-ene-2,10-diol 2-glucoside	metab_7080	C16H28O7	1.1194	2.409e-08
pos_7410	Indolylacryloylglycine	metab_7096	C13H12N2O3	0.8418	5.387e-05
pos_7514	4-Hydroxy-alprenolol	metab_7199	C15H23NO3	1.1149	1.962e-05
pos_7604	Xi-3-Methyl-3-cyclohexen-1-ol	metab_7284	C7H12O	1.3785	0.02688
pos_7641	Glutaminyltryptophan	metab_7321	C16H20N4O4	1.3178	1.716e-05
pos_7734	Propyl 2-mercaptopropionate	metab_7411	C6H12O2S	0.674	0.006617
pos_7736	Hypoxanthine	metab_7413	C5H4N4O	0.8275	0.0004837
pos_7739	Guanine	metab_7416	C5H5N5O	0.6409	0.0001365
pos_7741	Nuttalline	metab_7418	C15H24N2O2	0.6645	0.001007
pos_7794	5-Methyldeoxycytidine	metab_7470	C10H15N3O4	1.4474	0.0001638
pos_7810	Serylarginine	metab_7486	C9H19N5O4	0.7602	0.003866
pos_7823	13-Hydroxylupanine	metab_7499	C15H24N2O2	0.7118	0.001023
pos_7913	Mycosporine	metab_7588	C11H19NO6	0.9442	0.006389
pos_7932	2-Pyrimidine Acetic Acid	metab_7607	C6H6N2O2	1.0553	0.01235
pos_7941	Acetylcarnitine	metab_7616	C9H17NO4	0.9538	0.0007707
pos_7973	Thiodiacetic acid	metab_7648	C4H6O4S	0.9081	0.0405
pos_8002	Hydroxyprolyl-Proline	metab_7676	C10H16N2O4	0.8202	0.002989
pos_8039	Methionyl-Asparagine	metab_7711	C9H17N3O4S	1.3065	0.002636
pos_8064	Proline betaine	metab_7735	C7H13NO2	0.9565	0.008156
pos_8720	N(6)-Methyllysine	metab_8335	C7H16N2O2	0.8874	1.19e-05
pos_3013	Methylnoradrenaline	metab_8870	C9H13NO3	0.8553	0.005623
pos_6565	Palmitoyl-L-carnitine	metab_8872	C23H45NO4	0.8226	0.0005576
neg_35	7-Ketodeoxycholic acid	metab_8907	C24H38O5	1.2792	2.389e-06
neg_37	Cholic acid	metab_8909	C24H40O5	1.1996	7.179e-07
neg_144	Glycocholic Acid	metab_9016	C26H43NO6	1.0456	0.02906
neg_522	Allantoin	metab_9391	C4H6N4O3	1.0385	5.274e-05
neg_604	Tanacetol A	metab_9469	C17H26O4	1.0452	0.0007429
neg_614	LysoPC(20:5(5Z,8Z,11Z,14Z,17Z))	metab_9479	C28H48NO7P	0.913	0.001135
neg_620	LysoPC(20:4(5Z,8Z,11Z,14Z))	metab_9485	C28H50NO7P	0.9439	0.004853
neg_621	LysoPC(22:5(7Z,10Z,13Z,16Z,19Z))	metab_9486	C30H52NO7P	0.932	0.0003969
neg_671	9,10-DHOME	metab_9535	C18H34O4	1.0459	2.033e-05
neg_875	LysoPC(17:0)	metab_9737	C25H52NO7P	1.047	0.0002031
neg_1164	Inosine	metab_10025	C10H12N4O5	0.6749	0.0003862
neg_1175	Nopalinic acid	metab_10036	C10H18N2O6	1.0514	0.0005175
neg_1745	L-Aspartic acid	metab_10566	C4H7NO4	1.0817	0.04823
neg_1912	7-Methylguanosine	metab_10728	C11H16N5O5+	0.692	0.01538
neg_2012	Hydroxyphenyllactic acid	metab_10827	C9H10O4	0.9532	0.001272
neg_2061	2,8-Dihydroxyquinoline-beta-D-glucuronide	metab_10875	C15H15NO8	1.0589	0.02527
neg_2177	Indolelactic acid	metab_10988	C11H11NO3	0.9108	0.0003089
neg_2182	1-Octen-3-yl primeveroside	metab_10993	C19H34O10	0.8753	0.0002646
neg_2368	Thromboxane B3	metab_11172	C20H32O6	0.7497	0.004935
neg_2405	(4-ethenyl-2-methoxyphenyl)oxidanesulfonic acid	metab_11209	C9H10O5S	0.8564	0.0003389
neg_2478	Monic acid	metab_11282	C18H30O6	0.9086	6.22e-06
neg_2495	Sorbitan palmitate	metab_11297	C22H42O6	1.254	0.0001397
neg_2509	5'-Carboxy-alpha-chromanol	metab_11310	C19H28O4	1.3467	0.000471
neg_2545	Corchorifatty acid F	metab_11343	C18H32O5	1.0548	1.002e-05
neg_2547	6-keto PGE1	metab_11345	C20H32O6	1.0917	0.02415
neg_2577	3-hydroxypristanic acid	metab_11373	C19H38O3	1.1602	0.0001358
neg_2738	1-docosanoyl-glycero-3-phosphate	metab_11526	C25H51O7P	1.173	0.003827
neg_2805	Momordol	metab_11590	C26H48O5	1.1021	9.882e-07
neg_2817	3-Methoxybenzenepropanoic acid	metab_11601	C10H12O3	0.9197	0.02435
neg_2917	LysoPE(0:0/18:0)	metab_11697	C23H48NO7P	1.089	6.993e-05
neg_3873	PC(16:0/20:5(5Z,8Z,11Z,14Z,17Z))	metab_12607	C44H78NO8P	0.7489	1.431e-05
neg_3953	Prostaglandin G1	metab_12680	C20H34O6	1.0804	0.0007658
neg_3966	PE(18:2(9Z,12Z)/20:0)	metab_12692	C43H82NO8P	1.2451	0.02502
neg_3973	PC(18:0/22:5(7Z,10Z,13Z,16Z,19Z))	metab_12698	C48H86NO8P	0.8877	0.0009983
neg_4044	PC(16:0/22:6(4Z,7Z,10Z,13Z,16Z,19Z))	metab_12769	C46H80NO8P	0.8234	0.009495
neg_4119	LysoPA(0:0/18:2(9Z,12Z))	metab_12844	C21H39O7P	1.0735	5.432e-06
neg_4170	3-hydroxy-5-methoxy-4-(sulfooxy)benzoic acid	metab_12892	C8H8O8S	0.7566	0.0005063
neg_4229	AG-17	metab_12949	C18H22N2O	0.7035	0.0001249
neg_4231	PE(18:2/0:0)	metab_12951	C23H44NO7P	1.0424	0.002303
neg_4240	Oryzalic acid B	metab_12959	C20H30O5	0.7544	6.677e-05
neg_4266	Tetradecanedioic acid	metab_12984	C14H26O4	0.9612	0.001531
neg_4272	1,11-Undecanedicarboxylic acid	metab_12987	C13H24O4	1.0723	0.0001002
neg_4302	Undecylenic acid	metab_13017	C11H20O2	1.0371	0.0004912
neg_4328	LysoPC(20:0/0:0)	metab_13043	C28H58NO7P	0.8015	0.00132
neg_4371	Cyclotricuspidogenin C	metab_13085	C31H52O7	1.125	7.785e-06
neg_4397	3-hydroxypentadecanoyl carnitine	metab_13110	C22H43NO5	1.0456	0.001273
neg_4418	Gymnodimine	metab_13130	C32H45NO4	1.0683	0.001396
neg_4438	3alpha,15alpha-Diacetoxy-(22R)-hydroxylanosta-7,9(11),24-trien-26-oic acid	metab_13147	C34H50O7	0.879	0.000875
neg_4444	LysoPC(22:6(4Z,7Z,10Z,13Z,16Z,19Z))	metab_13153	C30H50NO7P	0.9028	0.0007807
neg_4448	Deoxycholic acid	metab_13157	C24H40O4	1.1617	3.029e-05
neg_4476	10Z-Nonadecenoic acid	metab_13183	C19H36O2	1.1338	0.0001111
neg_4481	5-Tetradecenoic acid	metab_13188	C14H26O2	1.1675	1.23e-05
neg_4569	Testosterone glucuronide	metab_13271	C25H36O8	0.9441	0.02653
neg_4582	9'-Carboxy-gamma-chromanol	metab_13281	C23H36O4	1.261	0.0001998
neg_4664	{[(2E)-3-phenylprop-2-en-1-yl]oxy}sulfonic acid	metab_13361	C9H10O4S	0.9419	0.0006392
neg_4666	Corchorosol A	metab_13363	C29H44O9	1.809	9.363e-05
neg_4687	3,8-Dihydroxy-6-methoxy-7(11)-eremophilen-12,8-olide	metab_13384	C16H24O5	0.8408	0.004452
neg_4693	[2-hydroxy-6-methoxy-4-(prop-2-en-1-yl)phenyl]oxidanesulfonic acid	metab_13390	C10H12O6S	0.6184	6.282e-07
neg_4804	Phenylalanyl-Arginine	metab_13499	C15H23N5O3	0.8782	0.002193
neg_4914	O-Cresol	metab_13608	C7H8O	1.0512	0.007872
neg_4943	Suberic acid	metab_13637	C8H14O4	1.0527	0.002061
neg_4982	P-Cresol glucuronide	metab_13672	C13H16O7	1.1264	0.01644
neg_5012	P-Tolyl Sulfate	metab_13701	C7H8O4S	1.0415	0.007066
neg_5267	Xanthine	metab_13950	C5H4N4O2	0.7622	0.01492
neg_5274	Beta-D-3-Ribofuranosyluric acid	metab_13957	C10H12N4O7	1.052	0.0002668
neg_5633	Citric acid	metab_14280	C6H8O7	0.9397	0.03818
neg_4472	Hexadecanedioic acid	metab_15336	C16H30O4	1.055	0.0009058
neg_501	L-Glutamate	metab_15337	C5H9NO4	1.0549	0.0002722

## Sheet: A30Con vs ACon
Table S7 Detailed differential serum metabolites identified from the pairwise comparisons among the four groups
There were 158 differential serum metabolites identified from the comparisons of A30Con versus ACon
ID	Metabolite	Metab ID	Formula	FC(A30Con/ACon)	P_value		Metabolite	FC(A30Con/ACon)	KEGG pathway
pos_3	3,7-Dihydroxy-12-oxocholanoic acid	metab_2	C24H38O5	2.0746	7.633e-07		Cholic acid	1.1946	Primary bile acid biosynthesis
pos_33	N-Methyl-L-glutamate	metab_32	C6H11NO4	1.0464	0.007817		Niacinamide	1.153	Nicotinate and nicotinamide metabolism
pos_53	Cervonoyl ethanolamide	metab_52	C24H36O3	1.0758	0.004833		L-Aspartic acid	1.0839	Alanine, aspartate and glutamate metabolism;Aminoacyl-tRNA biosynthesis;Arginine biosynthesis;Pantothenate and CoA biosynthesis;Nicotinate and nicotinamide metabolism; Histidine metabolism beta-Alanine metabolism Cysteine and methionine metabolism Cysteine and methionine metabolism Glycine, serine and threonine metabolism
pos_71	PC(16:0/18:2(9Z,12Z))	metab_70	C42H80NO8P	0.9809	0.0001841		PC(17:0/0:0)	1.0759	Glycerophospholipid metabolism
pos_143	AMINOHYDROXYBUTYRIC ACID	metab_142	C4H9NO3	0.9608	0.008328		LysoPC(16:1(9Z))	1.0476	Glycerophospholipid metabolism
pos_148	Citrulline	metab_147	C6H13N3O3	1.0256	0.002135		L-Glutamate	1.0471	Alanine, aspartate and glutamate metabolism;Aminoacyl-tRNA biosynthesis;D-Glutamine and D-glutamate metabolism;Arginine biosynthesis;Arginine and proline; Histidine metabolism metabolism metabolism;Glyoxylate and dicarboxylate metabolism
pos_576	Cis-4-Hydroxy-D-proline	metab_572	C5H9NO3	1.0448	0.01479		Cis-4-Hydroxy-D-proline	1.0448	Arginine and proline metabolism
pos_609	3-Amino-2-piperidone	metab_604	C5H10N2O	1.0589	0.0001039		LysoPC(17:0)	1.0445	Glycerophospholipid metabolism
pos_714	Norecasantalic acid	metab_707	C11H16O2	0.8127	0.0001311		Pantothenic Acid	1.0436	Pantothenate and CoA biosynthesis;beta-Alanine metabolism
pos_739	13,14-dihydro-15-keto Prostaglandin J2	metab_732	C20H30O4	0.8997	0.008549		L-Serine	1.0392	Aminoacyl-tRNA biosynthesis; Glyoxylate and dicarboxylate metabolism Cysteine and methionine metabolism Cysteine and methionine metabolism Glycine, serine and threonine metabolism
pos_1059	GPCho(18:0/20:5)	metab_1051	C46H82NO8P	0.9796	0.0008173		Glycocholic Acid	1.0374	Primary bile acid biosynthesis
pos_1061	PC(16:0/20:5(5E,8E,11E,14E,17E))[U]	metab_1053	C44H78NO8P	0.9674	2.876e-06		LysoPC(16:1(9Z)/0:0)	1.0342	Glycerophospholipid metabolism; Arachidonic acid metabolism
pos_1065	PC(18:0/22:5(4Z,7Z,10Z,13Z,16Z))	metab_1056	C48H86NO8P	0.9685	0.0003707		Phosphocholine	1.0331	Glycerophospholipid metabolism
pos_1234	PS(18:3(9Z,12Z,15Z)/20:0)	metab_1224	C44H80NO10P	0.8691	0.001036		LysoPC(18:0)	1.0307	Glycerophospholipid metabolism
pos_1247	GPCho(14:0/20:1)	metab_1237	C42H82NO8P	0.9779	0.003275		Citrulline	1.0256	Arginine biosynthesis
pos_1391	4-Methylene-L-glutamine	metab_1380	C6H10N2O3	1.0293	0.0008855		GPCho(14:0/20:1)	0.9779	Glycerophospholipid metabolism;Arachidonic acid metabolism
pos_1596	N-(3-aminopropyl)-3-(3,4-dihydroxyphenyl)propanimidic acid	metab_1582	C12H18N2O3	1.1006	0.0001051		LysoPC(22:5(7Z,10Z,13Z,16Z,19Z))	0.961	Glycerophospholipid metabolism
pos_1693	Hippuric acid	metab_1679	C9H9NO3	1.0254	0.01021		LysoPC(22:6(4Z,7Z,10Z,13Z,16Z,19Z))	0.959	Glycerophospholipid metabolism
pos_2288	Sucrose	metab_2248	C12H22O11	0.891	0.03057		LysoPC(20:5(5Z,8Z,11Z,14Z,17Z))	0.9323	Glycerophospholipid metabolism
pos_2362	All-trans-3,4-Didehydroretinoate	metab_2319	C20H26O2	0.9239	2.482e-05		Gentisic acid	0.9206	Tyrosine metabolism
pos_2373	Niacinamide	metab_2330	C6H6N2O	1.153	6.56e-10		Epinephrine	0.8879	Tyrosine metabolism
pos_2453	Cis-zeatin-9-N-glucoside	metab_2408	C16H23N5O6	0.8144	0.0358		5(S)-HETE	0.8758	Arachidonic acid metabolism
pos_2457	Succinylcarnitine	metab_2412	C11H19NO6	0.9257	0.0009499		PC(16:0/20:5(5Z,8Z,11Z,14Z,17Z))	0.8017	Glycerophospholipid metabolism
pos_2492	Cis-zeatin-7-N-glucoside	metab_2445	C16H23N5O6	0.6732	0.009875		LysoPC(20:0/0:0)	0.7925	Glycerophospholipid metabolism
pos_2535	3'-Amino-3'-deoxythimidine	metab_2488	C10H15N3O4	1.4368	5.358e-06
pos_2639	5-Hydroxy-6-methoxyindole glucuronide	metab_2588	C15H17NO8	1.3853	1.148e-05
pos_2658	Phaseoloside D	metab_2607	C65H104O31	1.1322	0.004596
pos_2689	(+/-)-Hexanoylcarnitine	metab_2637	C13H25NO4	0.9193	0.002012
pos_2834	Epinephrine	metab_2781	C9H13NO3	0.8879	0.01395
pos_2970	(+/-)-Octanoylcarnitine	metab_2917	C15H29NO4	0.8956	0.001457
pos_3020	(ent-15beta)-15-Hydroxy-19-trachylobanoic acid	metab_2966	C20H30O3	1.1711	0.0002027
pos_3065	Tanacetol B	metab_3010	C17H28O4	0.9222	0.007735
pos_3203	TXB2	metab_3146	C20H34O6	0.8881	0.00248
pos_3238	C17 Sphinganine	metab_3177	C17H37NO2	1.0431	0.03113
pos_3421	2-Phenylethyl octanoate	metab_3350	C16H24O2	1.319	0.008616
pos_3560	PC(14:0/0:0)	metab_3481	C22H46NO7P	1.0517	0.04931
pos_3925	3-O-Acetylepisamarcandin	metab_3821	C26H34O6	1.0305	0.01074
pos_4241	PC(18:1(11Z)/22:6(4Z,7Z,10Z,13Z,16Z,19Z))	metab_4102	C48H82NO8P	0.9714	0.01211
pos_4249	PE(16:0/22:4(7Z,10Z,13Z,16Z))	metab_4109	C43H78NO8P	1.0369	0.008508
pos_4257	PC(20:5(5Z,8Z,11Z,14Z,17Z)/P-18:1(11Z))	metab_4116	C46H80NO7P	0.9225	0.0005126
pos_4263	1-heptadecanoyl-sn-glycero-3-phosphocholine	metab_4121	C25H52NO7P	1.0539	3.855e-06
pos_4273	PC(15:0/22:4(7Z,10Z,13Z,16Z))	metab_4131	C45H82NO8P	1.0459	0.002552
pos_4281	SM(d18:1/16:0)	metab_4138	C39H79N2O6P	1.0372	0.02471
pos_4287	PC(14:0/18:1(11Z))	metab_4142	C40H78NO8P	1.0378	0.0006063
pos_4448	PC(18:0/22:6(4E,7E,10E,13E,16E,19E))[U]	metab_4296	C48H84NO8P	0.9687	0.03242
pos_5004	GPCho(18:2/18:2)	metab_4827	C44H80NO8P	0.938	0.0001174
pos_5031	PC(18:0/22:5(4E,7E,10E,13E,16E))[U]	metab_4851	C48H86NO8P	0.9382	4.784e-07
pos_5032	GPCho(16:0/22:5)	metab_4852	C46H82NO8P	0.9337	0.0002896
pos_5036	PC(16:0/18:3(9Z,12Z,15Z))	metab_4854	C42H78NO8P	0.9496	0.004125
pos_5038	PE(16:1(9Z)/20:0)	metab_4855	C41H80NO8P	1.0529	0.01961
pos_5126	Cerebroside B	metab_4941	C41H77NO9	1.0433	0.0108
pos_5285	1-Hydroxy-1-phenyl-3-hexadecanone	metab_5091	C22H36O2	1.031	0.01223
pos_5290	Docosahexaenoyl PAF C-16	metab_5096	C46H82NO7P	0.9563	0.0005184
pos_5296	SM(d18:0/16:0)	metab_5102	C39H82N2O6P+	1.0798	4.268e-05
pos_5314	5-(8-Pentadecenyl)-1,3-benzenediol	metab_5117	C21H34O2	1.2135	0.00366
pos_5317	PC(20:5(5Z,8Z,11Z,14Z,17Z)/P-16:0)	metab_5120	C44H78NO7P	0.9421	2.527e-05
pos_5339	PC(18:1/0:0)	metab_5142	C26H52NO7P	1.0252	0.007784
pos_5595	Hoduloside VIII	metab_5367	C46H76O18	0.9684	0.007984
pos_5987	3beta,19-Dihydroxychol-5-en-24-oic Acid	metab_5722	C24H38O4	1.0436	0.003725
pos_6047	PC(17:0/0:0)	metab_5779	C25H52NO7P	1.0759	4.63e-06
pos_6138	Phosphocholine	metab_5861	C5H14NO4P	1.0331	0.0131
pos_6151	PC(17:1(9Z)/0:0)	metab_5873	C25H50NO7P	1.1141	1.291e-05
pos_6204	LysoPC(16:1(9Z))	metab_5925	C24H48NO7P	1.0476	0.001228
pos_6455	Delta2-THA	metab_6165	C24H34O2	1.2368	7.877e-05
pos_6458	6E,8E,12E,14E-Hexadecatetraen-10-ynoic acid	metab_6168	C16H20O2	1.3091	0.01308
pos_6652	Nonadecanoic acid	metab_6354	C19H38O2	1.0472	0.03179
pos_6698	Avocadene	metab_6396	C17H34O3	1.0661	0.04037
pos_7113	Prehumulinic acid	metab_6801	C16H24O4	0.9616	0.02647
pos_7410	Indolylacryloylglycine	metab_7096	C13H12N2O3	0.9429	0.006658
pos_7604	Xi-3-Methyl-3-cyclohexen-1-ol	metab_7284	C7H12O	1.4053	0.003766
pos_7641	Glutaminyltryptophan	metab_7321	C16H20N4O4	1.2075	4.35e-06
pos_7647	Pantothenic Acid	metab_7327	C9H17NO5	1.0436	0.001405
pos_7739	Guanine	metab_7416	C5H5N5O	0.7893	0.03556
pos_7741	Nuttalline	metab_7418	C15H24N2O2	0.6547	0.0008164
pos_7794	5-Methyldeoxycytidine	metab_7470	C10H15N3O4	1.4123	0.0001305
pos_7810	Serylarginine	metab_7486	C9H19N5O4	0.6593	4.141e-05
pos_7823	13-Hydroxylupanine	metab_7499	C15H24N2O2	0.7016	0.0008001
pos_7895	Beta-Alaninamide	metab_7570	C3H8N2O	1.1198	0.02439
pos_7913	Mycosporine	metab_7588	C11H19NO6	0.9353	0.006081
pos_7932	2-Pyrimidine Acetic Acid	metab_7607	C6H6N2O2	1.0772	0.0001358
pos_7941	Acetylcarnitine	metab_7616	C9H17NO4	0.957	0.001975
pos_7948	3-Hydroxynorvaline	metab_7623	C5H11NO3	1.0615	0.01897
pos_7973	Thiodiacetic acid	metab_7648	C4H6O4S	0.9144	0.03921
pos_8039	Methionyl-Asparagine	metab_7711	C9H17N3O4S	1.2787	0.003594
pos_8043	L-Serine	metab_7715	C3H7NO3	1.0392	0.009602
pos_8064	Proline betaine	metab_7735	C7H13NO2	0.9621	0.01406
pos_8720	N(6)-Methyllysine	metab_8335	C7H16N2O2	0.8912	0.0008044
pos_3013	Methylnoradrenaline	metab_8870	C9H13NO3	0.8549	0.005354
neg_35	7-Ketodeoxycholic acid	metab_8907	C24H38O5	1.3541	7.531e-06
neg_37	Cholic acid	metab_8909	C24H40O5	1.1946	4.508e-05
neg_144	Glycocholic Acid	metab_9016	C26H43NO6	1.0374	0.02636
neg_522	Allantoin	metab_9391	C4H6N4O3	1.0305	0.002252
neg_604	Tanacetol A	metab_9469	C17H26O4	1.0664	0.0001558
neg_614	LysoPC(20:5(5Z,8Z,11Z,14Z,17Z))	metab_9479	C28H48NO7P	0.9323	0.002781
neg_621	LysoPC(22:5(7Z,10Z,13Z,16Z,19Z))	metab_9486	C30H52NO7P	0.961	0.009883
neg_875	LysoPC(17:0)	metab_9737	C25H52NO7P	1.0445	1.103e-05
neg_1745	L-Aspartic acid	metab_10566	C4H7NO4	1.0839	0.02971
neg_2012	Hydroxyphenyllactic acid	metab_10827	C9H10O4	0.9536	0.004913
neg_2177	Indolelactic acid	metab_10988	C11H11NO3	0.9193	0.0002798
neg_2182	1-Octen-3-yl primeveroside	metab_10993	C19H34O10	0.8315	0.004476
neg_2205	Gentisic acid	metab_11014	C7H6O4	0.9206	0.001516
neg_2298	10-alpha-methoxy-9,10-dihydrolysergol	metab_11104	C17H22N2O2	1.0498	0.01443
neg_2329	Melanostatin	metab_11135	C13H24N4O3	1.0857	0.02932
neg_2368	Thromboxane B3	metab_11172	C20H32O6	0.7502	0.004999
neg_2405	(4-ethenyl-2-methoxyphenyl)oxidanesulfonic acid	metab_11209	C9H10O5S	0.8767	1.27e-07
neg_2478	Monic acid	metab_11282	C18H30O6	0.9199	8.087e-05
neg_2495	Sorbitan palmitate	metab_11297	C22H42O6	1.2575	0.0003061
neg_2509	5'-Carboxy-alpha-chromanol	metab_11310	C19H28O4	1.3016	0.001076
neg_2547	6-keto PGE1	metab_11345	C20H32O6	1.0962	0.01556
neg_2577	3-hydroxypristanic acid	metab_11373	C19H38O3	1.1349	0.0009605
neg_2593	(+/-)15-HETE	metab_11389	C20H32O3	0.8442	0.000116
neg_2624	PE(18:1(9Z)/0:0)	metab_11418	C23H46NO7P	1.0441	0.0004493
neg_2646	LysoPC(18:1(9Z))	metab_11439	C26H52NO7P	1.0239	0.007943
neg_2712	3-Isopropyl-2-methoxy-5-methylpyrazine	metab_11500	C9H14N2O	1.1595	0.02676
neg_2738	1-docosanoyl-glycero-3-phosphate	metab_11526	C25H51O7P	1.1669	0.002519
neg_2805	Momordol	metab_11590	C26H48O5	1.1401	2.649e-08
neg_2817	3-Methoxybenzenepropanoic acid	metab_11601	C10H12O3	0.9242	0.02769
neg_2828	3-[3,5-dihydroxy-4-(sulfooxy)phenyl]propanoic acid	metab_11612	C9H10O8S	0.9234	0.02275
neg_2834	1,4-Dihydroxy-2-naphthoic acid	metab_11618	C11H8O4	0.9395	0.02836
neg_2917	LysoPE(0:0/18:0)	metab_11697	C23H48NO7P	1.0702	0.0003986
neg_2971	PE(18:2(9Z,12Z)/P-18:0)	metab_11751	C41H78NO7P	1.0793	0.0124
neg_3004	PC(18:2(9Z,12Z)/P-16:0)	metab_11783	C42H80NO7P	1.0987	0.02652
neg_3033	PC(18:0/18:2(9Z,12Z))	metab_11810	C44H84NO8P	1.0555	0.009421
neg_3873	PC(16:0/20:5(5Z,8Z,11Z,14Z,17Z))	metab_12607	C44H78NO8P	0.8017	7.92e-05
neg_3907	Chloroform	metab_12637	CHCl3	0.959	0.01749
neg_3953	Prostaglandin G1	metab_12680	C20H34O6	1.0644	0.003583
neg_3966	PE(18:2(9Z,12Z)/20:0)	metab_12692	C43H82NO8P	1.3408	0.0001653
neg_3973	PC(18:0/22:5(7Z,10Z,13Z,16Z,19Z))	metab_12698	C48H86NO8P	0.9453	0.009677
neg_4044	PC(16:0/22:6(4Z,7Z,10Z,13Z,16Z,19Z))	metab_12769	C46H80NO8P	0.9376	0.002183
neg_4146	DL-2-hydroxy stearic acid	metab_12871	C18H36O3	1.0626	0.0004534
neg_4170	3-hydroxy-5-methoxy-4-(sulfooxy)benzoic acid	metab_12892	C8H8O8S	0.6394	1.468e-08
neg_4215	5(S)-HETE	metab_12935	C20H32O3	0.8758	0.0001834
neg_4231	PE(18:2/0:0)	metab_12951	C23H44NO7P	1.0441	0.001519
neg_4240	Oryzalic acid B	metab_12959	C20H30O5	0.7505	0.0002353
neg_4266	Tetradecanedioic acid	metab_12984	C14H26O4	0.9366	0.0003183
neg_4302	Undecylenic acid	metab_13017	C11H20O2	0.9617	0.01368
neg_4328	LysoPC(20:0/0:0)	metab_13043	C28H58NO7P	0.7925	0.0005532
neg_4371	Cyclotricuspidogenin C	metab_13085	C31H52O7	1.1139	7.847e-06
neg_4397	3-hydroxypentadecanoyl carnitine	metab_13110	C22H43NO5	1.0488	0.006149
neg_4418	Gymnodimine	metab_13130	C32H45NO4	1.0713	0.0002923
neg_4435	LysoPC(16:1(9Z)/0:0)	metab_13145	C24H48NO7P	1.0342	0.00268
neg_4444	LysoPC(22:6(4Z,7Z,10Z,13Z,16Z,19Z))	metab_13153	C30H50NO7P	0.959	0.02683
neg_4448	Deoxycholic acid	metab_13157	C24H40O4	1.1903	9.178e-05
neg_4476	10Z-Nonadecenoic acid	metab_13183	C19H36O2	1.1541	7.479e-05
neg_4481	5-Tetradecenoic acid	metab_13188	C14H26O2	1.0767	0.0187
neg_4582	9'-Carboxy-gamma-chromanol	metab_13281	C23H36O4	1.2511	0.0005927
neg_4666	Corchorosol A	metab_13363	C29H44O9	1.8956	0.002775
neg_4693	[2-hydroxy-6-methoxy-4-(prop-2-en-1-yl)phenyl]oxidanesulfonic acid	metab_13390	C10H12O6S	0.6233	3.47e-07
neg_4771	3,4,5-trihydroxy-6-[4-(4-methyl-3-oxopent-1-en-1-yl)phenoxy]oxane-2-carboxylic acid	metab_13466	C18H22O8	1.0985	0.04242
neg_4914	O-Cresol	metab_13608	C7H8O	1.075	0.0005689
neg_4982	P-Cresol glucuronide	metab_13672	C13H16O7	1.1479	0.001144
neg_5012	P-Tolyl Sulfate	metab_13701	C7H8O4S	1.0626	0.0004063
neg_5109	Indole-3-carboxilic acid-O-sulphate	metab_13793	C9H7NO5S	0.8876	0.000287
neg_5272	Alanyl-Phenylalanine	metab_13955	C12H16N2O3	1.1503	0.02107
neg_5457	Aspartylglycosamine	metab_14123	C12H21N3O8	0.9547	0.0108
neg_5494	N2-Acetyl-L-ornithine	metab_14154	C7H14N2O3	1.0283	0.002821
neg_501	L-Glutamate	metab_15337	C5H9NO4	1.0471	0.002187
neg_3205	LysoPC(18:0)	metab_15338	C26H54NO7P	1.0307	2.441e-05

## Sheet: A30Con vs A16Con
Table S7 Detailed differential serum metabolites identified from the pairwise comparisons among the four groups
There were 124 differential serum metabolites identified from the comparisons of A30Con versus A16Con
ID	Metabolite	Metab ID	Formula	FC(A30Con/A16Con)	P_value			Metabolite	FC(A30Con/A16Con)	KEGG pathway
pos_3	3,7-Dihydroxy-12-oxocholanoic acid	metab_2	C24H38O5	1.1032	0.0317			LysoPC(20:0)	1.1382	Glycerophospholipid metabolism
pos_60	DG(8:0/15:0/0:0)	metab_59	C26H50O5	1.0358	8.506e-05			PC(22:5/0:0)	1.0655	Glycerophospholipid metabolism
pos_96	Propyl 2,4-decadienoate	metab_95	C13H22O2	1.028	2.44e-05			LysoPC(22:6(4Z,7Z,10Z,13Z,16Z,19Z))	1.0622	Glycerophospholipid metabolism
pos_676	25-Hydroxyvitamin D2-25-glucuronide	metab_669	C34H52O8	0.9652	7.978e-07			Phosphocholine	1.0525	Glycerophospholipid metabolism
pos_739	13,14-dihydro-15-keto Prostaglandin J2	metab_732	C20H30O4	0.8743	0.001133			8(R)-Hydroperoxylinoleic acid	1.0484	Linoleic acid metabolism
pos_777	2,5-Dimethylbenzaldehyde	metab_770	C9H10O	1.0435	1.779e-05			LysoPC(16:1(9Z))	1.0474	Glycerophospholipid metabolism
pos_830	4-(3,7-dimethylocta-2,6-dien-1-yl)benzene-1,2,3,5-tetrol	metab_823	C16H22O4	1.0499	0.007412			PC(20:4(5Z,8Z,11Z,14Z)/0:0)	1.0308	Glycerophospholipid metabolism
pos_835	8(R)-Hydroperoxylinoleic acid	metab_828	C18H32O4	1.0484	5.052e-05			PC(17:0/0:0)	1.0253	Glycerophospholipid metabolism
pos_870	PC(18:3(6Z,9Z,12Z)/0:0)[U]	metab_863	C26H48NO7P	1.0469	0.0001711
pos_1027	Hexyl glucoside	metab_1020	C12H24O6	1.045	0.001813
pos_1059	GPCho(18:0/20:5)	metab_1051	C46H82NO8P	1.0382	0.02918
pos_1061	PC(16:0/20:5(5E,8E,11E,14E,17E))[U]	metab_1053	C44H78NO8P	1.0303	0.03092
pos_1064	PG(i-12:0/i-24:0)	metab_1055	C42H83O10P	1.053	0.03644
pos_1322	Lauroyl diethanolamide	metab_1312	C16H33NO3	1.0559	9.584e-06
pos_1328	4,5-Dihydrovomifoliol	metab_1318	C13H22O3	1.0328	3.877e-06
pos_1357	Prolylhydroxyproline	metab_1347	C10H16N2O4	1.092	0.01106
pos_1596	N-(3-aminopropyl)-3-(3,4-dihydroxyphenyl)propanimidic acid	metab_1582	C12H18N2O3	1.0545	0.04619
pos_1693	Hippuric acid	metab_1679	C9H9NO3	1.031	0.001088
pos_1703	KAPA	metab_1689	C9H17NO3	1.0802	1.7e-07
pos_1873	Hovenidulcigenin A	metab_1859	C32H48O7	0.9647	1.044e-06
pos_2315	7-Aminomethyl-7-carbaguanine	metab_2273	C7H9N5O	1.0368	7.367e-05
pos_2365	3,4-Dehydrothiomorpholine-3-carboxylate	metab_2322	C5H7NO2S	1.0634	0.006012
pos_2591	XI-Dihydro-2-methyl-3(2H)-thiophenone	metab_2541	C5H8OS	1.2915	0.005807
pos_2626	N,N,O-Tridesmethyltramadol	metab_2575	C13H19NO2	0.8919	3.157e-09
pos_2639	5-Hydroxy-6-methoxyindole glucuronide	metab_2588	C15H17NO8	0.9206	0.01754
pos_2659	P-Butylaminobenzoic acid	metab_2608	C11H15NO2	1.1217	0.004773
pos_2751	Allithiamine	metab_2699	C15H22N4O2S2	0.8916	0.00104
pos_2755	Alpha-Ionol O-[arabinosyl-(1->6)-glucoside]	metab_2703	C24H40O10	0.872	5.689e-06
pos_2775	1-(2-Furyl)butan-3-one	metab_2723	C8H10O2	1.0899	0.007007
pos_2855	Meta-O-Dealkylated flecainide	metab_2802	C15H19F3N2O3	0.944	0.004302
pos_3020	(ent-15beta)-15-Hydroxy-19-trachylobanoic acid	metab_2966	C20H30O3	0.8565	0.00012
pos_3065	Tanacetol B	metab_3010	C17H28O4	1.1283	0.0005139
pos_3072	Cucurbic acid	metab_3017	C12H20O3	1.0462	0.0006355
pos_3116	12-amino-dodecanoic acid	metab_3061	C12H25NO2	1.0417	5.997e-06
pos_3203	TXB2	metab_3146	C20H34O6	0.8978	0.002879
pos_3238	C17 Sphinganine	metab_3177	C17H37NO2	1.0672	0.00121
pos_3374	Lucidenic acid F	metab_3304	C27H36O6	1.0302	0.0006789
pos_3396	Ganglioside GM1 (d18:0/18:1(11Z))	metab_3325	C74H132N2O31	0.9258	1.312e-07
pos_3514	Benzoquinoneacetic acid	metab_3437	C8H6O4	1.0437	0.002428
pos_3560	PC(14:0/0:0)	metab_3481	C22H46NO7P	1.0408	0.01135
pos_3783	Tetradecanol	metab_3690	C14H30O	1.0851	4.531e-05
pos_3800	Sphinganine	metab_3704	C18H39NO2	1.0797	0.0009382
pos_3809	LysoPC(20:0)	metab_3712	C28H58NO7P	1.1382	0.003603
pos_3921	Alpha-Methylstyrene	metab_3817	C9H10	1.0592	4.599e-06
pos_3925	3-O-Acetylepisamarcandin	metab_3821	C26H34O6	1.082	9.092e-06
pos_4122	PC(20:4(5Z,8Z,11Z,14Z)/0:0)	metab_3996	C28H50NO7P	1.0308	0.001609
pos_4129	2E,6E-Octadienal	metab_4003	C8H12O	1.0631	3.769e-05
pos_4190	PC(20:4/0:0)	metab_4058	C28H50NO7P	1.149	0.00197
pos_4241	PC(18:1(11Z)/22:6(4Z,7Z,10Z,13Z,16Z,19Z))	metab_4102	C48H82NO8P	1.1013	0.01407
pos_4249	PE(16:0/22:4(7Z,10Z,13Z,16Z))	metab_4109	C43H78NO8P	1.0805	0.04955
pos_5184	1-Butylamine	metab_4997	C4H11N	0.9703	0.0002363
pos_5414	Vulgarole	metab_5208	C12H20O3	1.0339	0.0001426
pos_5540	MG(0:0/18:3(6Z,9Z,12Z)/0:0)	metab_5320	C21H36O4	1.0596	1.831e-05
pos_5595	Hoduloside VIII	metab_5367	C46H76O18	0.9415	3.453e-06
pos_5717	3a,7a,12b-Trihydroxy-5b-cholanoic acid	metab_5474	C24H40O5	1.1513	0.004713
pos_5743	Austalide L	metab_5499	C25H32O6	1.05	1.696e-05
pos_5817	Alpha-Terpineol propanoate	metab_5568	C13H22O2	1.0452	1.075e-05
pos_5892	Se-Methylselenomethionine	metab_5639	C6H13NO2Se	0.9369	0.003468
pos_5951	Xestoaminol C	metab_5691	C14H31NO	1.068	4.289e-05
pos_5961	10,20-Dihydroxyeicosanoic acid	metab_5700	C20H40O4	1.0467	0.0001907
pos_5963	6-Hydroxyoctadecanoic acid	metab_5701	C18H36O3	1.0469	0.0001095
pos_5964	C16 Sphinganine	metab_5702	C16H35NO2	1.0478	5.303e-05
pos_5987	3beta,19-Dihydroxychol-5-en-24-oic Acid	metab_5722	C24H38O4	1.0494	0.0005548
pos_6047	PC(17:0/0:0)	metab_5779	C25H52NO7P	1.0253	0.0007424
pos_6138	Phosphocholine	metab_5861	C5H14NO4P	1.0525	6.075e-05
pos_6151	PC(17:1(9Z)/0:0)	metab_5873	C25H50NO7P	1.0525	0.001059
pos_6203	PC(22:5/0:0)	metab_5924	C30H52NO7P	1.0655	0.0003613
pos_6204	LysoPC(16:1(9Z))	metab_5925	C24H48NO7P	1.0474	0.0008484
pos_6292	M-Secociguatoxin 4A	metab_6010	C60H86O17	0.9492	5.603e-07
pos_6316	PE(15:0/18:3(6Z,9Z,12Z))	metab_6033	C38H70NO8P	1.0705	9.672e-05
pos_6478	Germacrenone	metab_6187	C15H26O2	1.0625	6.148e-05
pos_6549	MG(0:0/20:1(11Z)/0:0)	metab_6257	C23H44O4	1.1616	0.00258
pos_6652	Nonadecanoic acid	metab_6354	C19H38O2	1.0776	0.001285
pos_6698	Avocadene	metab_6396	C17H34O3	1.1235	0.003326
pos_6700	11-Hydroxy-9-tridecenoic acid	metab_6398	C13H24O3	1.0409	1.255e-05
pos_6995	11,12,14-Trihydroxy-7-methoxy-8,11,13-abietatrien-20,6-olide	metab_6684	C21H28O6	1.036	8.368e-05
pos_7003	PS(14:0/15:0)	metab_6692	C35H68NO10P	0.962	5.982e-06
pos_7012	Vulgarone A	metab_6701	C15H22O	2.0839	8.733e-14
pos_7089	Phytolaccoside A	metab_6777	C36H56O10	0.8337	1.758e-11
pos_7113	Prehumulinic acid	metab_6801	C16H24O4	0.8176	1.07e-10
pos_7123	16-bromo-9E-hexadecenoic acid	metab_6811	C16H29BrO2	1.17	0.006648
pos_7136	Cinnamic acid	metab_6824	C9H8O2	1.0654	0.02621
pos_7158	Putreanine	metab_6846	C7H17N2O2+	0.9524	1.72e-07
pos_7216	PG(18:1(11Z)/18:1(9Z))	metab_6904	C42H79O10P	0.9527	2.292e-07
pos_7262	Lysyl-Tryptophan	metab_6949	C17H24N4O3	0.8872	2.505e-06
pos_7301	Janthitrem G	metab_6988	C39H51NO6	0.882	1.78e-06
pos_7324	Janthitrem B	metab_7010	C37H47NO5	0.8743	3.072e-06
pos_7394	(1S,2R,4R)-p-Menth-8-ene-2,10-diol 2-glucoside	metab_7080	C16H28O7	0.8902	3.09e-06
pos_7410	Indolylacryloylglycine	metab_7096	C13H12N2O3	1.1202	0.002467
pos_7418	S-Succinylglutathione	metab_7104	C14H21N3O9S	1.2606	0.002173
pos_7514	4-Hydroxy-alprenolol	metab_7199	C15H23NO3	0.9047	2.778e-09
pos_7641	Glutaminyltryptophan	metab_7321	C16H20N4O4	0.9163	0.04235
pos_7736	Hypoxanthine	metab_7413	C5H4N4O	1.0982	0.04337
pos_7895	Beta-Alaninamide	metab_7570	C3H8N2O	1.0995	0.02364
pos_8002	Hydroxyprolyl-Proline	metab_7676	C10H16N2O4	1.1387	0.04025
pos_6565	Palmitoyl-L-carnitine	metab_8872	C23H45NO4	1.1893	0.001698
neg_620	LysoPC(20:4(5Z,8Z,11Z,14Z))	metab_9485	C28H50NO7P	1.0331	0.01007
neg_671	9,10-DHOME	metab_9535	C18H34O4	0.9596	4.641e-05
neg_1175	Nopalinic acid	metab_10036	C10H18N2O6	0.966	0.008843
neg_2061	2,8-Dihydroxyquinoline-beta-D-glucuronide	metab_10875	C15H15NO8	0.8871	0.008274
neg_2298	10-alpha-methoxy-9,10-dihydrolysergol	metab_11104	C17H22N2O2	1.0964	0.0001804
neg_2329	Melanostatin	metab_11135	C13H24N4O3	1.1337	0.0002149
neg_2545	Corchorifatty acid F	metab_11343	C18H32O5	0.9582	0.000155
neg_2593	(+/-)15-HETE	metab_11389	C20H32O3	0.8452	7.829e-05
neg_2805	Momordol	metab_11590	C26H48O5	1.0345	6.368e-06
neg_3038	Tiglylcarnitine	metab_11815	C12H21NO4	1.0381	0.00927
neg_3973	PC(18:0/22:5(7Z,10Z,13Z,16Z,19Z))	metab_12698	C48H86NO8P	1.0649	0.03252
neg_4119	LysoPA(0:0/18:2(9Z,12Z))	metab_12844	C21H39O7P	0.9182	5.566e-07
neg_4146	DL-2-hydroxy stearic acid	metab_12871	C18H36O3	1.0323	0.002856
neg_4170	3-hydroxy-5-methoxy-4-(sulfooxy)benzoic acid	metab_12892	C8H8O8S	0.8451	0.02331
neg_4215	5(S)-HETE	metab_12935	C20H32O3	0.8866	0.0001693
neg_4229	AG-17	metab_12949	C18H22N2O	1.422	6.3e-05
neg_4272	1,11-Undecanedicarboxylic acid	metab_12987	C13H24O4	0.922	8.903e-05
neg_4302	Undecylenic acid	metab_13017	C11H20O2	0.9273	0.000182
neg_4438	3alpha,15alpha-Diacetoxy-(22R)-hydroxylanosta-7,9(11),24-trien-26-oic acid	metab_13147	C34H50O7	1.0902	0.002108
neg_4444	LysoPC(22:6(4Z,7Z,10Z,13Z,16Z,19Z))	metab_13153	C30H50NO7P	1.0622	0.007521
neg_4481	5-Tetradecenoic acid	metab_13188	C14H26O2	0.9222	0.001277
neg_4569	Testosterone glucuronide	metab_13271	C25H36O8	1.0626	0.005986
neg_4664	{[(2E)-3-phenylprop-2-en-1-yl]oxy}sulfonic acid	metab_13361	C9H10O4S	1.0532	0.0001005
neg_4687	3,8-Dihydroxy-6-methoxy-7(11)-eremophilen-12,8-olide	metab_13384	C16H24O5	1.1486	0.009041
neg_4771	3,4,5-trihydroxy-6-[4-(4-methyl-3-oxopent-1-en-1-yl)phenoxy]oxane-2-carboxylic acid	metab_13466	C18H22O8	1.144	4.168e-05
neg_4804	Phenylalanyl-Arginine	metab_13499	C15H23N5O3	1.1106	0.003185
neg_4943	Suberic acid	metab_13637	C8H14O4	0.9406	0.001459
neg_5109	Indole-3-carboxilic acid-O-sulphate	metab_13793	C9H7NO5S	0.9147	0.02141
